# Supplementary material for: Microbial ecology of sand fly breeding sites: aging and larval conditioning alter the bacterial community composition of rearing substrates
Source: Parasit Vectors. 2022 Jul 26;15:265. doi: 10.1186/s13071-022-05381-w (PMC9327230; doi:10.1186/s13071-022-05381-w)
Supplement: Supplementary file 1 — Additional file 1: Dataset S1. Number of reads for each ASV (tab 1) and percent relative abundance of ASVs clustered to level-7 taxonomy, e.g., “species” (tab 2). [file 13071_2022_5381_MOESM1_ESM.xlsx]

## Sheet: All ASVs
Number of reads for each ASV
ASV ID	Taxon ID	Negative Control	Fresh_week0	Fresh_week0	Fresh_week0	Fresh_week0	Fresh_week0	Aged_week2	Aged_week2	Aged_week2	Aged_week2	Aged_week2	Aged_week4	Aged_week4	Aged_week4	Aged_week4	Aged_week4	Aged_week6	Aged_week6	Aged_week6	Aged_week6	Aged_week6	Aged_week9	Aged_week9	Aged_week9	Aged_week9	Aged_week9	Conditioned_week2	Conditioned_week2	Conditioned_week2	Conditioned_week2	Conditioned_week2	Conditioned_week4	Conditioned_week4	Conditioned_week4	Conditioned_week4	Conditioned_week4	Conditioned_week6	Conditioned_week6	Conditioned_week6	Conditioned_week6	Conditioned_week6	Conditioned_week9	Conditioned_week9	Conditioned_week9	Conditioned_week9	Conditioned_week9
ebb2626268325cac5fbe31e57d3c950f	D_0__Bacteria;D_1__Actinobacteria;D_2__Acidimicrobiia;D_3__Microtrichales;D_4__Iamiaceae;D_5__Iamia	0	0	0	0	0	0	102	0	0	0	35	0	0	0	0	0	0	0	0	0	0	0	0	0	0	0	0	0	0	0	0	0	0	0	0	0	0	0	0	0	0	0	0	0	0	0
529f6ee0c354d8915fcf273c6ca1303a	D_0__Bacteria;D_1__Actinobacteria;D_2__Acidimicrobiia;D_3__Microtrichales;D_4__Ilumatobacteraceae;D_5__uncultured	0	0	0	0	0	0	0	28	0	0	44	138	0	0	154	470	333	0	0	0	234	0	0	0	0	52	0	0	0	0	0	0	73	33	0	0	0	0	0	0	0	0	0	0	0	0
823983cc0797d8daab00f35c2f45e182	D_0__Bacteria;D_1__Actinobacteria;D_2__Acidimicrobiia;D_3__Microtrichales;D_4__Ilumatobacteraceae;D_5__uncultured	0	0	0	0	0	0	0	0	0	90	0	0	0	168	0	0	0	148	0	0	0	0	0	0	0	0	0	0	0	0	0	0	0	0	0	0	0	123	0	0	0	0	0	0	0	0
90ed2d0b04a81b280c4b1c5250d5d526	D_0__Bacteria;D_1__Actinobacteria;D_2__Acidimicrobiia;D_3__Microtrichales;D_4__Ilumatobacteraceae;D_5__uncultured	0	0	0	0	0	0	0	0	0	0	0	0	263	0	0	0	0	0	0	0	0	0	0	0	0	0	0	0	0	0	0	0	0	0	0	342	0	0	0	119	0	0	0	0	0	0
b97b6afdfefb809ff15348e98e968b39	D_0__Bacteria;D_1__Actinobacteria;D_2__Acidimicrobiia;D_3__Microtrichales;D_4__uncultured;D_5__uncultured actinobacterium;D_6__uncultured actinobacterium	0	0	0		0	0	0	0	0	0	0	0	62	0	0	65	0	0	0	0	0	0	0	0	0	0	0	0	0	0	0	0	0	0	0	0	0	0	0	0	0	0	0	0	0	0
f4b013287365c866903cf98d3d6f22e0	D_0__Bacteria;D_1__Actinobacteria;D_2__Actinobacteria;D_3__Corynebacteriales;D_4__Corynebacteriaceae;D_5__Corynebacterium 1	0	2303	0	1724	0	1664	0	0	0	0	0	0	0	0	0	0	0	0	0	0	0	0	0	0	0	0	0	0	0	0	0	0	0	0	0	0	0	0	0	0	0	0	0	0	0	0
244bcda30514f5ff0862e3dae593b572	D_0__Bacteria;D_1__Actinobacteria;D_2__Actinobacteria;D_3__Corynebacteriales;D_4__Corynebacteriaceae;D_5__Corynebacterium 1	0	0	1205	0	1498	0	0	0	0	0	0	0	0	0	0	0	0	0	0	0	0	0	0	0	0	0	0	0	0	0	0	0	0	0	0	0	0	0	0	0	0	0	0	0	0	0
98dff17434eb3eb1e93689119bb974a6	D_0__Bacteria;D_1__Actinobacteria;D_2__Actinobacteria;D_3__Corynebacteriales;D_4__Dietziaceae;D_5__Dietzia	0	262	0	237	204	207	0	0	0	0	0	0	0	0	0	0	0	0	0	0	0	0	0	0	0	0	0	0	0	0	0	0	0	0	0	0	0	0	0	0	0	0	0	0	0	0
2ac1ecf6cbd9f38554ae7df922684ad1	D_0__Bacteria;D_1__Actinobacteria;D_2__Actinobacteria;D_3__Corynebacteriales;D_4__Mycobacteriaceae;D_5__Mycobacterium	0	0	0	0	0	0	218	0	0	0	113	0	249	0	0	0	0	0	0	0	0	0	0	0	0	0	120	0	0	0	0	0	0	0	0	0	0	0	0	0	0	0	0	0	0	0
0251e4ad6f739def55f8b9b977132171	D_0__Bacteria;D_1__Actinobacteria;D_2__Actinobacteria;D_3__Corynebacteriales;D_4__Mycobacteriaceae;D_5__Mycobacterium	0	0	0	0	0	0	0	0	0	0	0	758	0	661	771	506	2320	1248	862	1147	0	0	969	1272	1604	841	0	0	0	0	0	0	833	1601	1205	0	1764	1717	2416	1891	2105	1809	1133	2260	0	418
4e910732929e80be2ab05042e5d3422a	D_0__Bacteria;D_1__Actinobacteria;D_2__Actinobacteria;D_3__Corynebacteriales;D_4__Mycobacteriaceae;D_5__Mycobacterium	0	0	0	0	0	0	0	228	0	250	0	0	255	0	0	0	0	0	0	318	0	0	0	0	0	0	0	0	0	0	0	0	0	0	0	0	0	0	0	0	0	0	0	0	0	0
bb6222218e3a7aa12338562c99e7383e	D_0__Bacteria;D_1__Actinobacteria;D_2__Actinobacteria;D_3__Corynebacteriales;D_4__Mycobacteriaceae;D_5__Mycobacterium	0	0	0	0	0	0	0	0	0	0	0	0	0	0	0	888	0	0	0	0	555	0	0	0	0	1535	0	0	0	0	0	228	0	0	0	786	1047	1305	1247	0	828	634	905	722	0	436
bccc509acdd887f4677152b163349824	D_0__Bacteria;D_1__Actinobacteria;D_2__Actinobacteria;D_3__Corynebacteriales;D_4__Mycobacteriaceae;D_5__Mycobacterium	0	0	0	0	0	0	0	0	0	0	0	0	533	0	0	497	0	0	685	0	899	1797	1225	650	985	0	0	0	0	0	0	1211	0	0	0	1049	1054	0	1572	0	0	0	598	1436	495	333
4b717957063f2b940d3b1466aabf2d3d	D_0__Bacteria;D_1__Actinobacteria;D_2__Actinobacteria;D_3__Corynebacteriales;D_4__Mycobacteriaceae;D_5__Mycobacterium;D_6__uncultured actinobacterium	0	0	0	0	0	0	0	0	0	0	0	0	0	0	0	0	0	0	0	0	0	0	0	0	0	0	202	0	0	0	0	0	0	0	0	0	0	0	0	247	0	0	0	0	0	0
057dfd4954d98402d26fc777bd97d5af	D_0__Bacteria;D_1__Actinobacteria;D_2__Actinobacteria;D_3__Corynebacteriales;D_4__Mycobacteriaceae;D_5__Mycobacterium;D_6__uncultured actinobacterium	0	0	0	0	0	0	0	0	0	0	0	0	0	0	0	0	0	0	0	0	0	0	0	0	0	0	0	577	0	0	442	0	91	0	0	0	0	0	0	0	0	0	0	0	0	0
5e5dbc2ba4ea9abe4f2d4dbf0b154a5c	D_0__Bacteria;D_1__Actinobacteria;D_2__Actinobacteria;D_3__Corynebacteriales;D_4__Mycobacteriaceae;D_5__Mycobacterium;D_6__uncultured actinobacterium	0	0	0	0	0	0	0	0	0	0	0	0	0	0	0	0	0	0	0	0	0	0	0	0	0	0	0	0	602	504	0	0	0	0	0	0	0	0	0	204	0	0	0	0	0	0
0a9c9c55e7330d87fbfdf03ff309d1cc	D_0__Bacteria;D_1__Actinobacteria;D_2__Actinobacteria;D_3__Corynebacteriales;D_4__Nocardiaceae;D_5__Nocardia	0	0	0	0	0	0	0	0	0	0	0	0	0	0	0	0	0	0	0	0	0	0	0	876	0	0	0	0	0	0	0	0	0	0	0	0	0	0	0	0	0	0	428	0	0	49
7551e2faf8a3ca4e20200885b09a309b	D_0__Bacteria;D_1__Actinobacteria;D_2__Actinobacteria;D_3__Corynebacteriales;D_4__Nocardiaceae;D_5__Nocardia	0	0	0	0	0	0	0	0	0	0	0	0	0	0	0	0	0	0	0	0	0	0	0	767	0	0	0	0	0	0	0	0	0	0	0	0	0	0	0	0	0	0	988	0	297	0
6793ec1955be80ac20659a5efedf730b	D_0__Bacteria;D_1__Actinobacteria;D_2__Actinobacteria;D_3__Corynebacteriales;D_4__Nocardiaceae;D_5__Rhodococcus	0	779	519	603	0	0	0	0	315	0	0	0	0	0	0	0	0	330	0	0	452	0	0	0	0	0	549	0	0	0	0	297	405	0	0	737	0	0	0	0	692	0	233	0	0	0
3ae4ad18bc0643c9aa22a5eb4f9310b9	D_0__Bacteria;D_1__Actinobacteria;D_2__Actinobacteria;D_3__Corynebacteriales;D_4__Nocardiaceae;D_5__Rhodococcus	0	0	0	0	0	553	384	0	0	0	256	397	0	0	0	0	0	0	0	0	0	0	0	0	0	0	0	0	0	0	0	0	0	0	0	0	0	0	0	0	0	0	0	0	0	0
773e115041b4b6f442af7aad3776c8c3	D_0__Bacteria;D_1__Actinobacteria;D_2__Actinobacteria;D_3__Corynebacteriales;D_4__Nocardiaceae;D_5__Rhodococcus	0	0	39	0	0	0	0	0	0	0	0	0	0	0	0	0	0	0	294	0	0	0	0	0	0	0	0	0	0	0	0	0	0	0	0	0	0	0	0	0	0	0	0	0	0	0
992ca849906a46fee3ebc70010540d18	D_0__Bacteria;D_1__Actinobacteria;D_2__Actinobacteria;D_3__Corynebacteriales;D_4__Nocardiaceae;D_5__Rhodococcus	0	0	0	0	647	0	523	264	0	976	320	0	807	0	0	857	442	0	0	0	0	0	0	0	0	165	0	0	656	442	521	0	0	0	0	0	694	610	870	489	0	0	0	317	0	0
c7d0a230e513d9d6841a68713e53079b	D_0__Bacteria;D_1__Actinobacteria;D_2__Actinobacteria;D_3__Glycomycetales;D_4__Glycomycetaceae;D_5__Glycomyces	0	198	158	207	191	191	83	0	797	97	0	0	80	0	0	88	0	0	0	121	0	0	0	0	0	0	269	0	0	0	0	0	62	175	0	0	0	0	0	0	0	0	105	0	0	0
ca23aab04014cb26229029c2831dfa44	D_0__Bacteria;D_1__Actinobacteria;D_2__Actinobacteria;D_3__Glycomycetales;D_4__Glycomycetaceae;D_5__Glycomyces	0	212	156	184	180	183	53	0	0	53	43	0	0	0	0	83	428	0	0	89	231	0	0	0	0	0	219	461	597	0	0	0	75	215	0	0	0	0	0	0	0	0	0	0	0	0
1a3660e4b33a2f6a8ad5ebdb06195363	D_0__Bacteria;D_1__Actinobacteria;D_2__Actinobacteria;D_3__Glycomycetales;D_4__Glycomycetaceae;D_5__Glycomyces	0	176	132	153	171	157	61	0	0	106	142	0	0	0	0	66	0	0	0	79	221	0	0	0	0	0	169	0	0	0	0	0	33	375	0	0	0	0	0	0	0	0	0	0	0	0
24c8df5d2b19291fe0114efb86b9d721	D_0__Bacteria;D_1__Actinobacteria;D_2__Actinobacteria;D_3__Glycomycetales;D_4__Glycomycetaceae;D_5__Glycomyces	0	102	111	111	83	81	0	0	0	25	0	0	0	0	0	0	0	0	0	0	0	0	0	0	0	0	126	0	0	0	0	0	0	0	0	0	0	0	0	0	0	0	0	0	0	0
a101eb1830b4b7a33603faf4efff6058	D_0__Bacteria;D_1__Actinobacteria;D_2__Actinobacteria;D_3__Glycomycetales;D_4__Glycomycetaceae;D_5__Glycomyces	0	216	164	210	260	234	81	607	0	73	198	0	0	0	627	97	82	0	0	84	0	0	339	0	0	0	56	0	0	0	0	0	94	175	883	554	0	0	0	0	0	0	0	0	0	0
bd55934b34ca49aa744adf006b0973a7	D_0__Bacteria;D_1__Actinobacteria;D_2__Actinobacteria;D_3__Glycomycetales;D_4__Glycomycetaceae;D_5__Glycomyces	0	225	96	156	212	152	94	0	0	71	0	466	149	0	312	62	0	0	118	144	0	0	0	0	0	0	0	0	0	0	0	0	0	0	0	0	400	0	153	0	0	0	0	0	0	0
66f8732725d97c4910af36c33ce27e99	D_0__Bacteria;D_1__Actinobacteria;D_2__Actinobacteria;D_3__Glycomycetales;D_4__Glycomycetaceae;D_5__Glycomyces	0	212	148	245	183	182	81	0	0	63	0	0	106	0	0	77	0	0	212	126	0	0	0	0	0	0	0	0	0	0	0	480	0	118	0	0	0	0	452	0	0	0	0	0	0	0
44f7806431ba5bb9aa7972947f361645	D_0__Bacteria;D_1__Actinobacteria;D_2__Actinobacteria;D_3__Glycomycetales;D_4__Glycomycetaceae;D_5__Glycomyces	0	177	185	158	113	150	38	0	0	43	130	0	57	0	0	51	0	0	0	74	0	0	0	0	0	0	0	0	0	0	664	0	61	102	0	0	0	0	0	0	0	0	0	0	0	0
7563203c9c79eb64f43fccab6be2da89	D_0__Bacteria;D_1__Actinobacteria;D_2__Actinobacteria;D_3__Glycomycetales;D_4__Glycomycetaceae;D_5__Glycomyces	0	170	95	99	134	109	0	0	0	0	0	0	0	0	0	0	0	0	0	0	0	0	0	0	0	0	0	0	0	0	0	0	0	0	0	0	0	0	0	0	0	0	0	0	0	0
627061c2d477752edb1b3b751e32f9d7	D_0__Bacteria;D_1__Actinobacteria;D_2__Actinobacteria;D_3__Glycomycetales;D_4__Glycomycetaceae;D_5__Glycomyces	0	157	117	134	126	125	41	0	0	129	0	0	42	0	0	57	0	169	0	47	0	0	0	0	0	0	0	0	0	0	0	0	134	0	0	0	0	0	0	0	0	0	0	0	0	0
396e133ecfc45fc45a273c31fe53c6c8	D_0__Bacteria;D_1__Actinobacteria;D_2__Actinobacteria;D_3__Glycomycetales;D_4__Glycomycetaceae;D_5__Glycomyces	0	145	107	136	144	178	36	0	0	79	0	0	0	0	0	76	0	250	0	95	0	0	0	0	0	0	0	0	0	0	0	0	179	88	0	0	0	0	0	0	0	0	0	0	0	0
85848c3ce96f21cf1e3c50e96c62c85c	D_0__Bacteria;D_1__Actinobacteria;D_2__Actinobacteria;D_3__Glycomycetales;D_4__Glycomycetaceae;D_5__Glycomyces	0	134	80	127	91	107	0	336	0	80	111	0	143	0	0	0	0	0	0	155	0	0	0	0	222	0	0	0	0	0	0	0	0	0	0	0	0	0	0	0	0	0	0	0	0	0
5d335ff95f7bc5aba70f280b37b2c0a4	D_0__Bacteria;D_1__Actinobacteria;D_2__Actinobacteria;D_3__Glycomycetales;D_4__Glycomycetaceae;D_5__Glycomyces	0	133	78	115	89	93	35	0	0	0	0	0	0	0	0	118	0	0	0	0	0	214	0	0	0	0	0	0	0	0	0	0	0	0	0	0	0	0	0	0	0	0	0	0	0	0
6a95bfe7b99b183a5d6cad306b1b4893	D_0__Bacteria;D_1__Actinobacteria;D_2__Actinobacteria;D_3__Glycomycetales;D_4__Glycomycetaceae;D_5__Glycomyces	0	114	106	104	108	147	0	0	0	38	0	0	69	0	0	0	0	0	0	0	0	0	0	0	0	0	0	0	0	0	0	0	0	0	0	0	0	0	0	0	0	0	0	0	0	0
3a288a1cfd5561ba3daf011dcd4467f8	D_0__Bacteria;D_1__Actinobacteria;D_2__Actinobacteria;D_3__Glycomycetales;D_4__Glycomycetaceae;D_5__Glycomyces	0	105	100	118	98	113	113	244	0	78	0	0	133	0	0	54	0	0	0	0	0	0	0	0	0	0	0	0	0	0	0	0	81	184	0	0	0	0	0	0	0	0	0	0	0	0
3bc8399dcdacefe6b819e3182c02e800	D_0__Bacteria;D_1__Actinobacteria;D_2__Actinobacteria;D_3__Glycomycetales;D_4__Glycomycetaceae;D_5__Glycomyces	0	96	81	101	108	112	0	0	0	34	154	0	0	0	0	0	0	0	117	45	0	0	0	0	0	0	0	0	0	0	0	0	0	0	0	0	0	0	0	0	0	0	0	0	0	0
ae1b71487c2b745af34e1e1d0186ac32	D_0__Bacteria;D_1__Actinobacteria;D_2__Actinobacteria;D_3__Glycomycetales;D_4__Glycomycetaceae;D_5__Glycomyces	0	91	65	85	131	75	0	0	0	46	0	0	0	0	0	0	0	0	0	33	0	0	0	0	0	0	0	0	0	0	0	0	0	0	0	0	0	0	0	0	0	0	0	0	0	0
e24e86f590ac41743ac774be2ccc2ed8	D_0__Bacteria;D_1__Actinobacteria;D_2__Actinobacteria;D_3__Glycomycetales;D_4__Glycomycetaceae;D_5__Glycomyces	0	91	77	122	77	87	249	0	0	58	0	0	0	0	0	0	0	0	0	0	76	0	0	0	0	0	0	0	0	0	0	0	132	0	0	0	0	0	0	0	0	0	0	0	0	0
463065034012535b9146f4a44cbf44b0	D_0__Bacteria;D_1__Actinobacteria;D_2__Actinobacteria;D_3__Micrococcales;D_4__Bogoriellaceae;D_5__Georgenia	0	0	0	0	1446	1200	0	0	526	0	0	0	2022	1842	0	1591	748	0	0	783	698	0	0	0	0	0	453	330	0	508	0	0	0	759	1131	0	0	0	0	0	0	0	0	0	0	0
473a5855f5a7ad4b2d7d206c44e8e325	D_0__Bacteria;D_1__Actinobacteria;D_2__Actinobacteria;D_3__Micrococcales;D_4__Bogoriellaceae;D_5__Georgenia	0	852	1043	0	0	0	0	0	0	698	0	1577	0	0	1007	0	0	0	0	0	0	0	0	0	0	0	0	0	0	0	0	509	717	0	0	676	0	0	0	0	202	0	0	0	0	0
0de0dbab4efec0bb8ddd15d121deea0d	D_0__Bacteria;D_1__Actinobacteria;D_2__Actinobacteria;D_3__Micrococcales;D_4__Bogoriellaceae;D_5__Georgenia	0	646	0	960	0	0	0	0	0	537	841	0	0	0	0	0	0	0	0	0	0	0	0	0	0	0	0	0	0	0	0	0	0	0	0	0	0	0	0	0	0	0	0	0	0	0
f924bab227d0ec0693eb4d2fc20e2d7f	D_0__Bacteria;D_1__Actinobacteria;D_2__Actinobacteria;D_3__Micrococcales;D_4__Bogoriellaceae;D_5__Georgenia	0	0	0	0	0	0	876	0	0	0	0	0	536	0	0	390	0	481	0	0	0	0	0	0	0	0	0	0	0	0	0	0	0	0	0	0	0	0	0	0	0	0	0	0	0	0
b9a4b5d7d615facec109501925caefd1	D_0__Bacteria;D_1__Actinobacteria;D_2__Actinobacteria;D_3__Micrococcales;D_4__Cellulomonadaceae;D_5__Oerskovia	0	0	0	45	0	0	0	0	0	0	0	0	0	0	0	135	0	0	0	0	0	0	0	0	0	0	0	0	0	0	0	0	0	0	0	0	0	0	0	0	0	0	0	0	0	0
e26a6e7a521d3c57d644501901035133	D_0__Bacteria;D_1__Actinobacteria;D_2__Actinobacteria;D_3__Micrococcales;D_4__Dermabacteraceae;D_5__Brachybacterium	0	138	0	39	97	25	0	0	0	0	0	0	0	0	0	0	0	0	0	0	0	0	0	0	0	0	0	0	0	0	0	0	0	0	0	0	0	0	0	0	0	0	0	0	0	0
e9ab2a774f09795b46afdba87385a939	D_0__Bacteria;D_1__Actinobacteria;D_2__Actinobacteria;D_3__Micrococcales;D_4__Dermabacteraceae;D_5__Brachybacterium;D_6__uncultured bacterium	0	2945	1230	2363	2927	1297	995	0	289	1184	1302	1434	1299	1375	0	0	922	0	0	762	484	0	0	0	0	0	1447	0	1584	979	2287	1194	0	0	1794	708	0	301	0	0	0	0	0	0	0	0
66cfca9b655576adb31af313b075d931	D_0__Bacteria;D_1__Actinobacteria;D_2__Actinobacteria;D_3__Micrococcales;D_4__Dermabacteraceae;D_5__Brachybacterium;D_6__uncultured bacterium	0	871	1361	874	826	824	0	430	0	0	0	0	0	0	0	0	0	0	0	0	0	0	0	0	0	0	0	0	0	0	0	0	0	0	0	0	0	0	0	0	0	0	0	0	0	0
fb8ec9b9c8f2e579925644402c380d30	D_0__Bacteria;D_1__Actinobacteria;D_2__Actinobacteria;D_3__Micrococcales;D_4__Dermabacteraceae;D_5__Brachybacterium;D_6__uncultured bacterium	0	0	853	0	0	1020	0	0	0	0	0	0	0	0	1245	1222	0	0	0	0	0	0	0	0	0	0	0	972	0	0	0	0	1872	1906	0	0	0	0	0	0	0	0	0	0	0	0
c0c4dcdd18bca1c0062aa03860c04d9e	D_0__Bacteria;D_1__Actinobacteria;D_2__Actinobacteria;D_3__Micrococcales;D_4__Microbacteriaceae	0	2045	0	1918	2450	0	595	0	0	0	0	0	0	1173	1701	0	0	0	0	0	0	0	0	0	0	0	0	2288	0	0	0	0	0	0	0	1609	0	0	0	986	609	0	0	0	0	0
8a5b44dbd8b1b21ccba8b61054601390	D_0__Bacteria;D_1__Actinobacteria;D_2__Actinobacteria;D_3__Micrococcales;D_4__Microbacteriaceae	0	0	0	0	0	0	0	0	0	0	0	0	0	0	0	0	0	0	0	0	0	0	0	1297	2299	0	0	0	0	0	0	0	0	0	0	0	0	0	0	0	0	0	671	0	0	0
99b377cfab86fea313320ba9128aca92	D_0__Bacteria;D_1__Actinobacteria;D_2__Actinobacteria;D_3__Micrococcales;D_4__Microbacteriaceae	0	0	0	0	0	0	0	0	0	0	0	0	0	0	0	0	0	0	0	0	0	0	0	0	0	0	0	0	0	0	0	0	0	2809	0	0	0	0	3665	0	0	0	0	0	0	0
e8f9ff401f0f38a970e3ce1d9c45abc3	D_0__Bacteria;D_1__Actinobacteria;D_2__Actinobacteria;D_3__Micrococcales;D_4__Microbacteriaceae	0	0	0	0	0	0	0	0	0	0	0	0	0	0	0	0	0	0	0	792	0	0	0	0	0	0	0	0	1854	0	0	0	0	0	0	0	0	0	0	0	0	0	0	0	0	0
f68cdcd16175f072cf413131b2a911c7	D_0__Bacteria;D_1__Actinobacteria;D_2__Actinobacteria;D_3__Micrococcales;D_4__Microbacteriaceae	0	0	0	0	0	0	0	0	0	0	0	0	0	0	0	1848	0	0	0	0	738	0	0	0	0	0	0	0	0	0	0	0	0	0	0	0	0	711	0	0	0	0	0	0	0	0
079a510f536f8a1b79a8b24731508ec8	D_0__Bacteria;D_1__Actinobacteria;D_2__Actinobacteria;D_3__Micrococcales;D_4__Microbacteriaceae;D_5__Leucobacter	0	1862	0	2440	3224	0	0	0	0	0	0	0	0	0	0	0	0	0	0	0	0	0	0	0	0	0	0	0	0	0	0	0	0	0	0	0	0	0	0	0	0	0	0	0	0	0
295cbacd349d393fad595cb6d6863af6	D_0__Bacteria;D_1__Actinobacteria;D_2__Actinobacteria;D_3__Micrococcales;D_4__Microbacteriaceae;D_5__Microbacterium	0	0	0	0	0	2561	0	0	0	0	0	0	0	0	0	0	0	0	0	0	0	0	0	0	0	0	3973	0	0	0	0	0	0	0	0	0	0	0	0	0	0	0	0	0	0	0
863c7f015475a1096e8eefd7c730e86c	D_0__Bacteria;D_1__Actinobacteria;D_2__Actinobacteria;D_3__Micrococcales;D_4__Microbacteriaceae;D_5__Microbacterium	0	3838	3967	0	0	0	2621	1588	1741	3557	2342	6857	3700	0	4655	4412	3398	0	0	2980	3202	0	0	0	0	0	0	5847	0	0	0	0	0	0	0	0	0	0	0	2537	0	0	0	0	0	0
62a4e0ba30d4c5320a4075df0dcc07ed	D_0__Bacteria;D_1__Actinobacteria;D_2__Actinobacteria;D_3__Micrococcales;D_4__Microbacteriaceae;D_5__Microbacterium	0	1016	0	0	0	0	0	0	0	0	687	0	942	0	0	0	0	1272	0	834	0	0	0	0	0	0	0	0	0	3017	4237	0	0	0	0	0	0	0	0	0	0	0	0	0	0	0
b83be4f92d816f1d6241e057d9376fbe	D_0__Bacteria;D_1__Actinobacteria;D_2__Actinobacteria;D_3__Micrococcales;D_4__Microbacteriaceae;D_5__Microbacterium	0	21	0	317	88	0	0	0	0	0	0	0	0	0	0	0	0	0	0	0	0	0	0	0	0	0	0	0	0	0	0	0	0	0	0	0	0	0	0	0	0	0	0	0	0	0
03ed76d13c82dc63da8cf739e1f87fea	D_0__Bacteria;D_1__Actinobacteria;D_2__Actinobacteria;D_3__Micrococcales;D_4__Microbacteriaceae;D_5__Microbacterium	0	0	0	365	116	204	0	0	0	0	0	0	0	0	0	0	0	0	0	0	0	0	0	0	0	0	0	0	0	0	0	0	0	0	0	0	0	0	0	0	0	0	0	0	0	0
85c4f944ee60de66aa58b4fad102f201	D_0__Bacteria;D_1__Actinobacteria;D_2__Actinobacteria;D_3__Micrococcales;D_4__Microbacteriaceae;D_5__Microbacterium	0	0	0	0	0	0	0	0	0	0	0	0	0	0	0	35	0	0	200	0	102	0	0	0	0	0	0	0	0	0	0	0	0	0	0	0	0	0	0	0	0	0	0	0	0	0
9186a2158ecb64e3ddcb0e1389e5bbd7	D_0__Bacteria;D_1__Actinobacteria;D_2__Actinobacteria;D_3__Micrococcales;D_4__Microbacteriaceae;D_5__Microbacterium	0	0	0	0	0	0	0	0	0	0	0	0	0	0	0	0	0	0	0	0	0	0	0	0	0	0	0	0	3851	0	0	0	2544	2334	0	0	1645	1142	2041	0	0	0	0	0	0	0
a055587d78b5f0debd5be9bdb6d330b1	D_0__Bacteria;D_1__Actinobacteria;D_2__Actinobacteria;D_3__Micrococcales;D_4__Microbacteriaceae;D_5__Microbacterium	0	0	0	0	0	0	0	0	0	160	0	0	0	0	0	195	0	0	0	13	0	0	0	0	0	0	0	0	0	0	0	0	0	0	0	0	0	0	0	0	0	0	0	0	0	0
a8202eeb233acc5cb89f49c9a94b1b0a	D_0__Bacteria;D_1__Actinobacteria;D_2__Actinobacteria;D_3__Micrococcales;D_4__Microbacteriaceae;D_5__Microbacterium	0	0	321	0	10	0	0	0	0	0	0	0	0	0	0	0	0	0	0	0	0	0	0	0	0	0	0	0	0	0	0	0	0	0	0	0	0	0	0	0	0	0	0	0	0	0
c39bb481ad40e07370c1dbf9cb60e0b7	D_0__Bacteria;D_1__Actinobacteria;D_2__Actinobacteria;D_3__Micrococcales;D_4__Microbacteriaceae;D_5__Microbacterium	0	0	0	0	0	229	0	0	0	0	0	0	260	0	0	0	0	0	0	0	0	0	0	0	0	0	0	0	0	0	0	0	0	0	0	0	0	0	0	0	0	0	0	0	0	0
f5d4214b1f3412b51fd80c6171ec8989	D_0__Bacteria;D_1__Actinobacteria;D_2__Actinobacteria;D_3__Micrococcales;D_4__Microbacteriaceae;D_5__Microbacterium	0	0	0	0	0	2083	0	0	0	0	0	0	0	3220	0	0	0	22	0	0	0	0	0	0	0	0	0	0	3135	0	0	0	0	0	0	3461	0	0	0	0	0	0	0	0	0	0
cafc26953d1f085c10c9411fc070d639	D_0__Bacteria;D_1__Actinobacteria;D_2__Actinobacteria;D_3__Micrococcales;D_4__Microbacteriaceae;D_5__Microbacterium;Ambiguous_taxa	0	0	0	0	0	0	0	0	0	0	0	0	331	0	0	512	0	0	0	0	0	0	0	0	0	0	1272	1574	2700	0	1288	0	0	1882	0	2372	0	1345	1515	0	1228	0	0	0	0	0
1d9980d5882e1ba2cb89931e4fc7a1e6	D_0__Bacteria;D_1__Actinobacteria;D_2__Actinobacteria;D_3__Micrococcales;D_4__Microbacteriaceae;D_5__Microbacterium;Ambiguous_taxa	0	0	395	0	0	0	0	0	0	0	0	0	0	0	0	0	0	0	0	0	0	0	0	0	0	0	0	0	0	0	0	1452	1635	0	0	0	0	0	0	0	0	0	0	0	0	0
5bd70e8071308624126969273daff14e	D_0__Bacteria;D_1__Actinobacteria;D_2__Actinobacteria;D_3__Micrococcales;D_4__Microbacteriaceae;D_5__Microbacterium;D_6__uncultured bacterium	0	0	0	0	0	0	0	0	0	0	0	0	0	2633	0	0	2145	2095	3428	0	0	2020	1516	0	0	1301	0	0	0	0	0	0	0	0	0	0	0	0	1968	0	1738	0	793	0	0	377
3783514a6d676c4b81c7008ccd7876f2	D_0__Bacteria;D_1__Actinobacteria;D_2__Actinobacteria;D_3__Micrococcales;D_4__Micrococcaceae;D_5__Glutamicibacter	0	333	232	0	0	0	0	0	0	0	0	0	0	0	0	0	0	0	0	0	0	0	0	0	0	0	0	0	0	0	0	0	0	0	0	190	0	0	0	0	0	0	0	0	0	0
14d68779331a1223039e4cdf263f9110	D_0__Bacteria;D_1__Actinobacteria;D_2__Actinobacteria;D_3__Micrococcales;D_4__Micrococcaceae;D_5__Glutamicibacter	0	0	0	0	0	384	0	0	0	0	0	0	0	0	0	0	0	0	0	0	0	0	0	0	0	0	0	0	0	0	0	0	0	0	0	0	0	0	0	94	0	0	0	0	0	0
5445b62c63fb1048c44e37c92cb754b1	D_0__Bacteria;D_1__Actinobacteria;D_2__Actinobacteria;D_3__Micrococcales;D_4__Micrococcaceae;D_5__Glutamicibacter	0	0	0	365	0	0	0	0	0	0	0	0	0	0	0	146	0	0	0	0	0	0	0	0	0	0	0	0	0	0	0	0	182	0	0	0	0	0	0	0	120	0	0	0	0	0
6ef115869460cec80eb24c6e179bcb2e	D_0__Bacteria;D_1__Actinobacteria;D_2__Actinobacteria;D_3__Micrococcales;D_4__Micrococcaceae;D_5__Glutamicibacter	0	0	0	0	441	0	0	0	0	0	0	0	397	0	0	0	0	0	0	0	0	0	0	0	0	0	0	0	0	0	0	0	0	0	0	0	0	0	0	0	0	0	0	0	0	0
5c4ca632d7dde67acd20d5d2fedbc58e	D_0__Bacteria;D_1__Actinobacteria;D_2__Actinobacteria;D_3__Micrococcales;D_4__Promicromonosporaceae;D_5__Cellulosimicrobium	0	970	0	0	0	0	0	0	0	0	0	0	0	0	1027	0	0	597	0	0	0	0	0	0	0	0	1712	0	0	0	1074	7481	4847	4218	2959	0	1215	2000	2280	0	0	0	0	0	0	0
dba80f6949d33d912fa34c0219f68987	D_0__Bacteria;D_1__Actinobacteria;D_2__Actinobacteria;D_3__Micrococcales;D_4__Promicromonosporaceae;D_5__Cellulosimicrobium	0	0	0	0	0	0	0	0	0	0	0	0	0	0	0	0	0	0	0	0	826	0	0	0	0	0	1318	0	0	0	0	3671	2594	3419	2291	0	1434	2192	2544	0	0	0	0	0	0	149
112f878a7a86b35a308e77b2e789756d	D_0__Bacteria;D_1__Actinobacteria;D_2__Actinobacteria;D_3__Micrococcales;D_4__Promicromonosporaceae;D_5__Cellulosimicrobium	19	0	0	0	0	0	0	0	0	0	0	0	92	0	0	0	0	0	0	0	0	0	0	0	0	0	148	0	0	0	0	0	0	0	0	0	0	0	0	0	0	0	0	0	0	0
faecba929fd0e33b119008c7cfe44692	D_0__Bacteria;D_1__Actinobacteria;D_2__Actinobacteria;D_3__Micrococcales;D_4__Promicromonosporaceae;D_5__Cellulosimicrobium	0	0	0	0	276	0	0	0	0	0	0	0	229	0	0	0	0	0	0	0	0	0	0	0	0	0	33	0	0	0	0	0	0	0	0	0	0	0	0	0	0	0	0	0	0	0
5b1f66e77f6d7a4bfe8b4e42576e3fd6	D_0__Bacteria;D_1__Actinobacteria;D_2__Actinobacteria;D_3__Micrococcales;D_4__Promicromonosporaceae;D_5__Cellulosimicrobium	0	0	0	0	0	0	0	0	0	0	808	1724	0	2270	0	1576	1776	0	0	1544	0	0	0	0	0	283	0	1872	2940	1011	0	7931	5669	6177	3858	4224	2238	2772	3760	840	2429	0	0	1352	0	0
6c1365d965a107775209469f6563a69f	D_0__Bacteria;D_1__Actinobacteria;D_2__Actinobacteria;D_3__Micrococcales;D_4__Promicromonosporaceae;D_5__Cellulosimicrobium	0	0	0	0	0	1068	0	0	0	0	0	0	0	0	0	0	0	0	0	0	0	0	0	0	0	0	0	0	0	0	0	3164	2256	2571	1826	760	1144	1339	1677	0	0	0	0	0	0	0
9bc7071f70c6b54700bcd8f5c3ce0407	D_0__Bacteria;D_1__Actinobacteria;D_2__Actinobacteria;D_3__Micrococcales;D_4__Promicromonosporaceae;D_5__Cellulosimicrobium	0	0	0	0	0	0	0	0	0	0	0	0	0	0	0	0	0	0	0	0	0	0	0	0	0	0	0	0	0	0	0	1528	630	1187	0	0	0	0	0	0	0	0	0	0	0	0
d784a2ac694e1391e88c68dc904f3f7b	D_0__Bacteria;D_1__Actinobacteria;D_2__Actinobacteria;D_3__Micrococcales;D_4__Promicromonosporaceae;D_5__Cellulosimicrobium	0	0	0	0	0	0	0	0	0	161	0	0	0	0	0	0	0	0	0	0	0	0	0	0	0	0	0	0	0	0	0	0	357	198	0	0	0	0	0	0	0	0	0	0	0	0
ee2cd65d57a2857edf946ec810eb3fd5	D_0__Bacteria;D_1__Actinobacteria;D_2__Actinobacteria;D_3__Micrococcales;D_4__Promicromonosporaceae;D_5__Cellulosimicrobium	0	0	169	216	0	0	0	0	0	0	0	0	0	0	0	0	0	0	0	0	0	0	0	0	0	0	0	0	0	0	0	138	215	168	33	0	0	0	58	0	0	0	0	0	0	0
31fd563640ac114a551aba32876f79dd	D_0__Bacteria;D_1__Actinobacteria;D_2__Actinobacteria;D_3__Micrococcales;D_4__Sanguibacteraceae;D_5__Sanguibacter	0	138	96	0	0	0	0	0	0	0	0	0	0	0	0	0	0	0	0	0	0	0	0	0	0	0	0	0	0	0	0	0	0	0	0	0	0	0	0	0	0	0	0	0	0	0
730f9f360c4b55d6f0ddba3008b99711	D_0__Bacteria;D_1__Actinobacteria;D_2__Actinobacteria;D_3__Pseudonocardiales;D_4__Pseudonocardiaceae;D_5__Pseudonocardia;D_6__uncultured bacterium	0	0	0	0	0	0	0	0	0	0	0	0	0	0	0	0	105	0	0	107	0	0	0	0	0	0	0	0	0	0	0	0	0	0	0	41	0	0	0	0	0	0	0	0	0	0
0d97fd092b887748e2e505f3742e3e2f	D_0__Bacteria;D_1__Actinobacteria;D_2__Actinobacteria;D_3__Streptomycetales;D_4__Streptomycetaceae;D_5__Streptomyces	0	0	0	0	0	0	0	0	0	0	0	0	0	0	0	0	0	0	0	0	0	0	0	0	0	44	0	0	0	0	0	0	0	0	0	0	0	0	0	0	0	27	32	48	0	31
3b67df401a156fa17c65e5168763e049	D_0__Bacteria;D_1__Actinobacteria;D_2__Actinobacteria;D_3__Streptomycetales;D_4__Streptomycetaceae;D_5__Streptomyces	0	0	0	0	0	0	0	0	0	0	0	0	0	0	0	0	0	0	92	0	0	153	185	62	101	0	0	0	0	0	0	0	0	0	0	0	0	0	0	0	0	0	0	0	155	72
45f49dd568b32024459398f0daf2a27a	D_0__Bacteria;D_1__Actinobacteria;D_2__Actinobacteria;D_3__Streptomycetales;D_4__Streptomycetaceae;D_5__Streptomyces	0	0	0	0	0	0	0	0	0	0	0	0	0	0	0	0	0	0	0	0	0	0	0	0	0	71	0	0	0	0	0	0	0	0	0	0	0	0	0	24	0	198	171	369	41	89
5573baf40423a28a0dca132d83443675	D_0__Bacteria;D_1__Actinobacteria;D_2__Actinobacteria;D_3__Streptomycetales;D_4__Streptomycetaceae;D_5__Streptomyces	0	0	0	0	0	0	0	0	0	0	0	0	0	0	0	0	0	0	0	0	0	24	30	0	50	0	0	0	0	0	0	0	0	0	0	0	0	0	0	0	0	0	14	45	0	0
73c67eb04139594271edec2694838132	D_0__Bacteria;D_1__Actinobacteria;D_2__Actinobacteria;D_3__Streptomycetales;D_4__Streptomycetaceae;D_5__Streptomyces	0	0	0	0	0	0	0	0	0	0	0	0	0	0	0	0	0	0	0	0	0	0	974	0	792	729	0	0	0	0	0	0	0	0	0	0	0	0	0	0	0	0	784	1726	0	0
8426e55dd5e6ef5036a734ae5a808662	D_0__Bacteria;D_1__Actinobacteria;D_2__Actinobacteria;D_3__Streptomycetales;D_4__Streptomycetaceae;D_5__Streptomyces	0	0	0	0	0	0	0	0	0	0	0	0	0	0	0	0	0	0	0	0	0	158	249	87	164	0	0	0	0	0	0	0	0	0	0	0	0	0	0	0	0	0	0	0	52	97
956699aa982cf2520be51ed846b3f79c	D_0__Bacteria;D_1__Actinobacteria;D_2__Actinobacteria;D_3__Streptomycetales;D_4__Streptomycetaceae;D_5__Streptomyces	0	0	0	0	0	0	0	0	0	0	0	0	0	0	0	0	0	0	0	0	0	2718	5262	1960	2586	1502	0	0	0	0	0	0	0	0	0	0	0	0	0	0	618	1893	2147	2960	0	0
a86dc1838a0f4b006cec5b41510dece6	D_0__Bacteria;D_1__Actinobacteria;D_2__Actinobacteria;D_3__Streptomycetales;D_4__Streptomycetaceae;D_5__Streptomyces	0	0	0	0	0	0	0	0	0	0	0	0	0	0	0	0	0	372	2303	0	519	5190	5555	4187	9112	4073	0	0	0	0	0	0	0	0	0	0	3799	2473	1067	2155	3280	3795	3959	6817	0	2226
c4b6cd2265422d15eee603b65f8d44e0	D_0__Bacteria;D_1__Actinobacteria;D_2__Actinobacteria;D_3__Streptomycetales;D_4__Streptomycetaceae;D_5__Streptomyces	0	0	0	0	0	0	0	0	0	0	0	0	0	0	0	0	0	0	0	0	0	1696	905	0	0	0	0	0	0	0	0	0	0	0	0	0	0	0	0	0	0	1500	1189	1762	0	0
c81800f7d73b20c0126042977c9150ad	D_0__Bacteria;D_1__Actinobacteria;D_2__Actinobacteria;D_3__Streptomycetales;D_4__Streptomycetaceae;D_5__Streptomyces	0	0	0	0	0	0	0	0	0	0	0	0	0	0	0	0	0	0	27	0	0	192	188	98	137	0	0	0	0	0	0	0	0	0	0	0	0	0	0	0	0	102	107	218	48	81
e4e38b1817538de2b517d8064605b118	D_0__Bacteria;D_1__Actinobacteria;D_2__Actinobacteria;D_3__Streptomycetales;D_4__Streptomycetaceae;D_5__Streptomyces	0	0	0	0	0	0	0	0	0	0	0	0	0	0	0	0	0	0	0	0	0	101	30	0	0	0	0	0	0	0	0	0	0	0	0	0	0	0	0	0	0	44	0	0	0	0
e6bf7e0d3c295cdd961e49724a4c5433	D_0__Bacteria;D_1__Actinobacteria;D_2__Actinobacteria;D_3__Streptomycetales;D_4__Streptomycetaceae;D_5__Streptomyces	0	0	0	0	0	0	0	0	0	0	0	0	0	0	0	0	0	0	0	0	0	3137	0	2485	2611	2130	0	0	0	0	0	0	0	0	0	0	0	0	0	2206	0	2490	2781	4416	0	1894
fa156de8547ef6e17f09e9078324d426	D_0__Bacteria;D_1__Actinobacteria;D_2__Actinobacteria;D_3__Streptomycetales;D_4__Streptomycetaceae;D_5__Streptomyces	0	0	0	0	0	0	0	0	0	0	0	0	0	0	0	0	0	0	0	0	0	4199	4280	3406	200	2604	0	0	0	0	0	0	0	0	0	0	0	0	0	1410	0	2699	3060	4491	2066	1672
c7031fa46d453794b9ea414ea0ee2699	D_0__Bacteria;D_1__Actinobacteria;D_2__Actinobacteria;D_3__Streptosporangiales;D_4__Nocardiopsaceae;D_5__Nocardiopsis	0	0	183	0	0	0	0	0	0	0	0	0	0	0	0	0	0	0	0	0	0	0	0	0	0	0	258	0	0	0	0	0	0	0	0	0	0	0	0	0	0	0	0	0	0	0
f9ba97a8cc5494d7d26f8a5d80adb57c	D_0__Bacteria;D_1__Actinobacteria;D_2__Actinobacteria;D_3__Streptosporangiales;D_4__Nocardiopsaceae;D_5__Nocardiopsis	0	306	0	0	0	91	0	0	0	0	0	0	0	0	0	0	0	0	0	257	0	0	0	0	0	0	0	0	0	0	0	0	0	0	0	275	0	0	0	0	0	0	0	0	0	0
89a8227d656d511c9383b85001ace3fa	D_0__Bacteria;D_1__Actinobacteria;D_2__Actinobacteria;D_3__Streptosporangiales;D_4__Nocardiopsaceae;D_5__Nocardiopsis	0	270	0	0	0	0	0	0	0	0	0	0	0	142	0	0	0	0	0	0	0	0	0	0	0	0	0	0	0	0	0	0	0	0	0	0	0	0	0	0	0	0	0	0	0	0
a3aa56d1a0a1f13b87c2716051f1c1e0	D_0__Bacteria;D_1__Actinobacteria;D_2__Actinobacteria;D_3__Streptosporangiales;D_4__Nocardiopsaceae;D_5__Nocardiopsis	0	216	0	0	238	0	0	0	0	259	0	0	0	0	0	0	0	0	0	0	0	0	0	0	0	0	0	0	0	0	0	0	0	0	0	0	0	0	0	0	0	0	0	0	0	0
508477fa6148b39172b15a13a339daf8	D_0__Bacteria;D_1__Actinobacteria;D_2__Actinobacteria;D_3__Streptosporangiales;D_4__Nocardiopsaceae;D_5__Nocardiopsis	0	190	0	303	167	154	234	0	0	0	0	0	0	0	0	0	0	0	0	0	0	0	0	0	0	0	0	0	0	0	0	0	0	0	0	0	0	0	0	0	0	0	0	0	0	0
23160aa80c3622919af06fb87b7755be	D_0__Bacteria;D_1__Actinobacteria;D_2__Actinobacteria;D_3__Streptosporangiales;D_4__Nocardiopsaceae;D_5__Nocardiopsis	0	0	0	116	0	0	66	0	0	0	0	0	0	0	0	0	0	0	0	0	0	0	0	0	0	0	0	0	0	0	0	0	0	0	0	0	0	0	0	0	0	0	0	0	0	0
352a6ffabb2266cfc0a251c148bb024a	D_0__Bacteria;D_1__Actinobacteria;D_2__Actinobacteria;D_3__Streptosporangiales;D_4__Nocardiopsaceae;D_5__Nocardiopsis	0	0	0	213	0	179	0	0	0	0	0	0	0	0	0	0	0	0	0	0	0	0	0	0	0	0	0	0	0	0	0	0	0	0	0	0	0	0	0	0	0	0	0	0	0	0
59347d8cada9aa6bfef6fabc9303a180	D_0__Bacteria;D_1__Actinobacteria;D_2__Actinobacteria;D_3__Streptosporangiales;D_4__Nocardiopsaceae;D_5__Nocardiopsis	0	0	0	0	0	0	95	0	0	0	0	0	0	0	0	0	0	0	150	0	0	0	0	0	0	0	0	0	0	0	0	0	0	0	0	0	0	0	0	0	0	0	0	0	0	0
8372bd29b6d808b07036de5723cff05c	D_0__Bacteria;D_1__Actinobacteria;D_2__Actinobacteria;D_3__Streptosporangiales;D_4__Nocardiopsaceae;D_5__Nocardiopsis	0	0	270	0	0	0	0	350	0	0	0	0	0	0	0	0	0	0	0	0	0	0	0	0	0	0	0	0	0	0	0	0	201	0	0	0	0	0	0	0	0	0	0	0	0	0
c18b6900669f8aeb5f48d6d1d69dee12	D_0__Bacteria;D_1__Actinobacteria;D_2__Actinobacteria;D_3__Streptosporangiales;D_4__Nocardiopsaceae;D_5__Nocardiopsis	0	0	0	266	258	333	0	0	0	0	0	0	0	0	0	0	0	0	0	0	0	0	0	0	0	0	0	0	0	267	0	0	0	377	0	0	0	0	0	0	0	0	0	0	0	0
c6d338e9604be70d8140ea72728934fb	D_0__Bacteria;D_1__Actinobacteria;D_2__Actinobacteria;D_3__Streptosporangiales;D_4__Nocardiopsaceae;D_5__Nocardiopsis	0	0	0	66	217	0	0	0	0	0	0	0	0	0	0	213	0	0	0	0	0	0	0	0	0	0	0	0	0	0	0	0	0	0	0	0	0	0	0	0	0	0	0	0	0	0
69736233918ce1765b47fdd33a5d81d3	D_0__Bacteria;D_1__Actinobacteria;D_2__Actinobacteria;D_3__Streptosporangiales;D_4__Thermomonosporaceae;D_5__Actinomadura	0	0	0	0	0	0	0	0	0	0	0	0	0	0	0	0	0	0	0	0	0	0	0	0	0	0	0	0	0	0	0	0	0	0	0	0	0	0	0	0	0	0	0	0	154	237
989ee7ae6699e977adadc2040c0bb516	D_0__Bacteria;D_1__Actinobacteria;D_2__Thermoleophilia;D_3__Solirubrobacterales;D_4__67-14;D_5__uncultured bacterium;D_6__uncultured bacterium	0	0	0	0	0	0	0	0	0	0	0	0	0	0	0	148	0	0	0	0	0	0	0	0	0	0	0	0	0	0	0	0	0	0	0	0	0	536	0	0	0	0	0	0	0	0
9f3787f61d3de8cc524617fd6818dbf5	D_0__Bacteria;D_1__Actinobacteria;D_2__Thermoleophilia;D_3__Solirubrobacterales;D_4__67-14;D_5__uncultured bacterium;D_6__uncultured bacterium	0	0	0	0	0	0	0	0	0	0	0	0	0	50	0	0	0	0	0	0	311	0	0	0	0	65	0	0	0	0	0	0	0	219	0	217	910	0	450	109	228	0	0	0	0	0
8b462109381af2e7372a7084a3d1a229	D_0__Bacteria;D_1__Actinobacteria;D_2__Thermoleophilia;D_3__Solirubrobacterales;D_4__Solirubrobacteraceae;D_5__Patulibacter;Ambiguous_taxa	0	16	0	0	0	0	0	0	0	0	0	0	0	0	0	24	0	0	0	0	0	0	0	0	0	0	0	0	0	0	190	0	0	0	0	0	0	0	0	0	0	0	0	0	0	0
5ed0f7079e2114b7c7c18f262d6974ca	D_0__Bacteria;D_1__Actinobacteria;D_2__Thermoleophilia;D_3__Solirubrobacterales;D_4__Solirubrobacteraceae;D_5__Patulibacter;Ambiguous_taxa	0	0	0	0	0	0	0	0	0	0	0	0	0	0	0	0	0	41	12	0	0	0	0	0	0	0	0	0	0	0	0	0	0	0	0	0	0	0	0	0	0	0	0	0	0	0
8ed96deefdd25b77dd175d7ae93a1d26	D_0__Bacteria;D_1__Actinobacteria;D_2__Thermoleophilia;D_3__Solirubrobacterales;D_4__Solirubrobacteraceae;D_5__Patulibacter;Ambiguous_taxa	0	0	0	0	0	0	0	0	0	221	0	0	0	0	0	0	0	78	0	0	0	0	0	0	0	0	0	0	0	0	0	0	0	0	0	0	0	0	0	0	0	0	0	0	0	0
05683fee41e375ca54ae88fd5d04dcd5	D_0__Bacteria;D_1__Bacteroidetes;D_2__Bacteroidia;D_3__Chitinophagales;D_4__Chitinophagaceae;D_5__Arachidicoccus;D_6__uncultured bacterium	0	0	0	0	0	0	0	0	0	0	0	0	0	0	0	0	0	0	0	0	0	0	172	0	0	0	0	0	0	0	0	0	0	0	0	0	0	0	0	0	0	126	0	0	0	0
68a1a94c7e91e6b0752aec9a0b9d2fa7	D_0__Bacteria;D_1__Bacteroidetes;D_2__Bacteroidia;D_3__Chitinophagales;D_4__Chitinophagaceae;D_5__Arachidicoccus;D_6__uncultured bacterium	0	0	0	0	0	0	0	0	0	0	0	0	0	0	0	0	0	0	0	0	0	0	0	0	0	0	0	0	0	0	0	0	0	0	0	0	0	0	0	0	0	0	195	0	0	139
60bfbd0b4f7d02c47f96df777f3b4a1d	D_0__Bacteria;D_1__Bacteroidetes;D_2__Bacteroidia;D_3__Chitinophagales;D_4__Chitinophagaceae;D_5__uncultured;D_6__uncultured bacterium	0	0	0	0	38	0	0	0	0	0	0	0	0	0	0	0	0	0	0	0	0	0	0	0	0	0	38	0	0	0	0	0	0	0	0	0	0	0	0	0	0	0	0	0	0	0
4a1466acd2bc994b8a2e41eaa2b0472d	D_0__Bacteria;D_1__Bacteroidetes;D_2__Bacteroidia;D_3__Chitinophagales;D_4__Chitinophagaceae;D_5__uncultured;D_6__uncultured bacterium	0	21	0	0	0	0	0	0	0	0	0	0	0	0	0	0	0	0	0	0	0	0	0	0	0	0	0	0	0	0	0	0	0	0	0	0	0	0	30	0	0	0	0	0	2	0
5b25b735e97ef29a7bd06cfd35fdfe0e	D_0__Bacteria;D_1__Bacteroidetes;D_2__Bacteroidia;D_3__Chitinophagales;D_4__Chitinophagaceae;D_5__uncultured;D_6__uncultured bacterium	0	0	0	0	0	0	0	0	0	0	0	0	0	0	0	0	0	0	0	0	0	0	0	0	0	0	0	0	113	0	0	0	13	0	0	233	0	0	0	73	0	0	0	0	0	0
703db87aa45b68caa529ffc7385be954	D_0__Bacteria;D_1__Bacteroidetes;D_2__Bacteroidia;D_3__Chitinophagales;D_4__Chitinophagaceae;D_5__uncultured;D_6__uncultured bacterium	0	0	0	15	0	27	0	0	0	70	0	0	0	0	0	0	0	0	0	0	0	0	0	0	0	0	0	0	0	0	0	0	0	0	0	0	0	0	0	0	0	0	0	0	0	0
80fef3b7a4603099c370e1a5d118d9d2	D_0__Bacteria;D_1__Bacteroidetes;D_2__Bacteroidia;D_3__Chitinophagales;D_4__Chitinophagaceae;D_5__uncultured;D_6__uncultured bacterium	0	0	18	0	0	0	145	0	0	0	0	0	0	0	0	0	0	0	0	33	0	0	0	0	0	0	0	0	0	0	0	0	0	0	0	0	0	0	0	0	0	0	0	0	0	0
aa6d0beb87552a208c5c1fb59fe8929d	D_0__Bacteria;D_1__Bacteroidetes;D_2__Bacteroidia;D_3__Cytophagales;D_4__Cyclobacteriaceae;D_5__uncultured;D_6__uncultured bacterium	0	0	0	0	0	0	105	0	0	0	0	0	0	0	0	158	0	0	0	0	0	0	0	0	0	0	240	0	0	0	272	0	0	0	0	0	0	0	0	0	0	0	0	0	0	0
51a82574d99eeddd3b1d8219b76769a9	D_0__Bacteria;D_1__Bacteroidetes;D_2__Bacteroidia;D_3__Cytophagales;D_4__Cyclobacteriaceae;D_5__uncultured;D_6__uncultured bacterium	0	164	41	0	0	0	0	0	522	60	0	0	0	0	0	0	0	0	0	0	0	0	0	0	0	0	0	0	0	0	0	0	0	0	0	0	0	0	0	0	0	0	0	0	0	0
24d2eee45e06de78253061b8af805f1e	D_0__Bacteria;D_1__Bacteroidetes;D_2__Bacteroidia;D_3__Cytophagales;D_4__Cyclobacteriaceae;D_5__uncultured;D_6__uncultured bacterium	0	0	0	0	0	0	0	748	0	0	0	0	493	0	0	0	0	0	0	0	0	0	0	0	0	0	0	0	0	0	0	0	0	0	0	0	0	0	0	0	0	0	0	0	0	0
531d9ea7be214b5b0d62ff890929a1c5	D_0__Bacteria;D_1__Bacteroidetes;D_2__Bacteroidia;D_3__Cytophagales;D_4__Cyclobacteriaceae;D_5__uncultured;D_6__uncultured bacterium	0	0	0	0	269	0	53	0	0	45	289	432	0	0	0	0	0	0	0	0	0	0	0	0	0	0	0	455	0	0	0	0	0	0	0	0	0	0	0	0	0	0	0	0	0	0
6106d66fec4ce824fb6be78df7ce00b6	D_0__Bacteria;D_1__Bacteroidetes;D_2__Bacteroidia;D_3__Cytophagales;D_4__Cyclobacteriaceae;D_5__uncultured;D_6__uncultured bacterium	0	0	0	0	0	0	36	0	0	44	0	0	0	0	0	114	0	0	0	0	0	0	0	0	0	0	0	0	703	0	0	0	0	0	0	0	0	0	0	0	0	0	0	0	0	0
64dc3f3a4d199ccde2392535217f4a97	D_0__Bacteria;D_1__Bacteroidetes;D_2__Bacteroidia;D_3__Cytophagales;D_4__Cyclobacteriaceae;D_5__uncultured;D_6__uncultured bacterium	0	0	97	0	0	0	0	53	0	88	0	0	32	0	0	0	0	0	0	0	0	0	0	0	0	0	0	0	0	0	0	0	0	0	0	0	0	0	0	0	0	0	0	0	0	0
a4790bbb423b3d4d55410047f4ecef45	D_0__Bacteria;D_1__Bacteroidetes;D_2__Bacteroidia;D_3__Cytophagales;D_4__Cyclobacteriaceae;D_5__uncultured;D_6__uncultured bacterium	0	0	0	125	0	0	0	0	0	0	0	0	0	0	129	0	0	0	0	0	0	0	0	0	0	0	0	0	0	0	0	0	0	0	0	0	0	0	0	0	0	0	0	0	0	0
b00e8cd16963e6044e0772f346dd20b9	D_0__Bacteria;D_1__Bacteroidetes;D_2__Bacteroidia;D_3__Cytophagales;D_4__Cyclobacteriaceae;D_5__uncultured;D_6__uncultured bacterium	0	0	0	0	0	416	0	0	0	0	0	0	0	0	0	0	0	0	0	0	0	0	0	0	0	0	0	0	0	0	0	0	0	0	0	619	0	0	0	0	0	0	0	0	0	0
c8658fdc8d6cb1b4bffa1f71da32c9a0	D_0__Bacteria;D_1__Bacteroidetes;D_2__Bacteroidia;D_3__Cytophagales;D_4__Cyclobacteriaceae;D_5__uncultured;D_6__uncultured bacterium	0	0	0	0	0	0	177	0	0	36	0	0	0	0	0	0	0	0	0	0	0	0	0	0	0	0	0	0	0	217	0	0	63	0	0	0	0	0	0	0	0	0	0	0	0	0
d51276df05d2bf5208cf8d85e25864e0	D_0__Bacteria;D_1__Bacteroidetes;D_2__Bacteroidia;D_3__Cytophagales;D_4__Cytophagaceae;D_5__Cytophaga;D_6__uncultured bacterium	0	139	0	0	0	100	136	0	0	0	0	0	0	0	0	181	325	157	0	0	0	0	0	0	0	0	0	0	0	0	0	0	0	0	0	0	0	0	0	65	0	0	0	0	0	0
2157ac4c78ff19d688757a33bd9decfe	D_0__Bacteria;D_1__Bacteroidetes;D_2__Bacteroidia;D_3__Cytophagales;D_4__Cytophagaceae;D_5__Cytophaga;D_6__uncultured bacterium	0	0	0	0	0	0	0	0	0	0	0	0	97	0	0	0	0	0	0	0	0	0	0	9	0	0	0	0	0	0	0	0	0	0	0	0	0	0	0	0	0	0	0	0	0	0
54066633578f057ffc3b13ada4940eb3	D_0__Bacteria;D_1__Bacteroidetes;D_2__Bacteroidia;D_3__Cytophagales;D_4__Cytophagaceae;D_5__Cytophaga;D_6__uncultured bacterium	0	0	0	0	0	0	0	0	0	135	0	0	0	0	0	0	0	0	0	147	0	0	0	0	0	0	0	0	0	0	0	0	0	86	0	0	0	0	0	0	0	0	0	0	0	0
c79c8a805bb13426be1dd7fb7b3642b0	D_0__Bacteria;D_1__Bacteroidetes;D_2__Bacteroidia;D_3__Cytophagales;D_4__Cytophagaceae;D_5__Cytophaga;D_6__uncultured bacterium	0	0	106	0	108	0	0	0	0	0	164	0	0	508	0	0	0	0	0	0	0	0	0	0	0	0	0	0	0	0	0	0	0	0	234	0	0	0	0	0	0	55	0	0	0	0
dbdd201483f3bd61183a168985caeef3	D_0__Bacteria;D_1__Bacteroidetes;D_2__Bacteroidia;D_3__Cytophagales;D_4__Cytophagaceae;D_5__Cytophaga;D_6__uncultured bacterium	0	0	0	0	18	0	0	0	0	0	0	0	0	0	0	0	0	0	0	0	0	0	0	0	0	0	0	0	51	0	0	0	0	0	0	0	0	0	0	0	0	0	0	0	0	0
013d73bb375bb8ffa8b4062fe3f31951	D_0__Bacteria;D_1__Bacteroidetes;D_2__Bacteroidia;D_3__Cytophagales;D_4__MWH-CFBk5	0	0	0	0	0	0	0	0	0	0	0	0	0	0	0	0	0	0	320	0	0	0	0	0	0	0	0	0	0	0	0	0	0	0	0	454	0	0	417	0	0	0	0	0	0	0
463c6ef86ffaea164c84bf73b5d2d933	D_0__Bacteria;D_1__Bacteroidetes;D_2__Bacteroidia;D_3__Cytophagales;D_4__MWH-CFBk5	0	0	0	0	0	0	0	0	0	0	0	0	0	0	0	0	0	378	0	0	459	0	0	0	0	0	0	0	0	0	0	0	0	0	0	0	0	0	0	0	0	0	0	0	0	0
c088f95c267fb1703d61f8ddc2bd794e	D_0__Bacteria;D_1__Bacteroidetes;D_2__Bacteroidia;D_3__Cytophagales;D_4__MWH-CFBk5	0	0	0	0	0	0	0	0	0	0	0	0	0	0	0	612	751	0	0	503	0	0	0	0	0	0	0	0	0	0	0	0	0	0	0	0	251	0	0	0	0	0	0	0	0	0
f346b551270812bfc1e2484a906ec535	D_0__Bacteria;D_1__Bacteroidetes;D_2__Bacteroidia;D_3__Cytophagales;D_4__MWH-CFBk5	0	0	0	0	0	252	468	0	0	0	0	0	0	0	0	0	0	0	0	0	0	0	0	0	0	0	0	0	0	0	0	0	0	0	0	0	0	0	0	0	0	0	0	0	0	0
6989c5a7b1c6cd0e4b96c69e695a926f	D_0__Bacteria;D_1__Bacteroidetes;D_2__Bacteroidia;D_3__Cytophagales;D_4__MWH-CFBk5;D_5__uncultured bacterium;D_6__uncultured bacterium	0	0	0	0	0	0	0	0	0	0	0	0	178	0	0	0	0	0	0	0	0	0	0	0	0	0	0	0	0	0	0	0	51	0	0	0	0	0	0	0	0	0	0	0	0	0
b22acbe7484842fa20aff9d07d81c5d8	D_0__Bacteria;D_1__Bacteroidetes;D_2__Bacteroidia;D_3__Cytophagales;D_4__MWH-CFBk5;D_5__uncultured bacterium;D_6__uncultured bacterium	0	0	0	0	0	0	0	0	0	0	0	0	0	0	0	0	0	0	73	0	0	0	0	0	0	0	0	0	0	0	0	0	0	0	46	0	0	0	0	0	0	0	0	0	0	0
c8a401f208d087ef2c4d6082f9bf1f0b	D_0__Bacteria;D_1__Bacteroidetes;D_2__Bacteroidia;D_3__Cytophagales;D_4__MWH-CFBk5;D_5__uncultured bacterium;D_6__uncultured bacterium	0	0	0	0	0	0	150	0	0	0	206	568	0	0	531	509	723	0	0	227	0	0	0	0	0	0	0	0	0	0	0	0	0	0	0	245	0	0	0	0	0	0	0	0	0	0
fea0b99b9ae35208143c3be5b31de7e3	D_0__Bacteria;D_1__Bacteroidetes;D_2__Bacteroidia;D_3__Cytophagales;D_4__MWH-CFBk5;D_5__uncultured bacterium;D_6__uncultured bacterium	0	0	0	0	0	0	0	0	0	0	0	0	0	0	0	0	0	122	0	0	0	0	0	0	0	0	0	0	895	0	0	0	0	0	0	0	0	0	0	0	0	0	0	0	0	0
3c21448da796341f5563456149db7f22	D_0__Bacteria;D_1__Bacteroidetes;D_2__Bacteroidia;D_3__Cytophagales;D_4__Spirosomaceae;D_5__uncultured;D_6__uncultured bacterium	0	0	0	0	0	0	0	0	26	0	0	0	0	0	0	0	0	0	0	0	0	0	0	0	0	0	0	0	0	112	0	0	0	0	0	0	0	0	0	0	0	0	0	0	0	0
913afe78378d68a897a53fa3e16f4be1	D_0__Bacteria;D_1__Bacteroidetes;D_2__Bacteroidia;D_3__Cytophagales;D_4__Spirosomaceae;D_5__uncultured;D_6__uncultured bacterium	0	0	0	0	4	0	0	0	0	0	0	0	0	0	0	0	0	0	0	0	0	0	0	0	0	0	0	0	0	0	0	0	11	0	0	0	0	0	0	0	0	0	0	0	0	0
e1d08fc4c1056483938a89044e92929b	D_0__Bacteria;D_1__Bacteroidetes;D_2__Bacteroidia;D_3__Cytophagales;D_4__Spirosomaceae;D_5__uncultured;D_6__uncultured bacterium	0	0	0	0	0	0	0	0	0	0	0	36	0	0	0	56	0	0	0	0	0	0	0	0	0	0	0	0	0	0	0	0	0	0	0	0	0	0	0	0	0	0	0	0	0	0
58cd7091f71744b6eab4f60fc62f8b30	D_0__Bacteria;D_1__Bacteroidetes;D_2__Bacteroidia;D_3__Flavobacteriales;D_4__Crocinitomicaceae;D_5__Fluviicola;D_6__uncultured bacterium	0	0	0	0	0	0	0	0	0	0	0	0	0	0	0	29	0	77	0	113	0	0	0	0	0	0	81	0	0	0	0	0	0	0	0	0	0	0	0	0	0	0	0	0	0	0
6301122370f1487999862810dd250145	D_0__Bacteria;D_1__Bacteroidetes;D_2__Bacteroidia;D_3__Flavobacteriales;D_4__Crocinitomicaceae;D_5__Fluviicola;D_6__uncultured bacterium	0	0	0	0	0	0	0	0	0	0	0	0	0	77	0	0	120	0	0	0	0	0	0	0	0	0	0	0	0	0	0	0	0	0	0	0	0	0	0	0	0	0	0	0	0	0
f046b5f40f0d1097eb87ca331cbaa5b3	D_0__Bacteria;D_1__Bacteroidetes;D_2__Bacteroidia;D_3__Flavobacteriales;D_4__Crocinitomicaceae;D_5__Fluviicola;D_6__uncultured bacterium	0	0	0	0	0	0	0	0	0	0	0	0	184	0	0	22	0	0	135	0	0	0	0	0	0	0	0	0	0	0	0	0	0	0	0	0	0	0	0	0	0	0	0	0	0	0
476e1790a98b49f65efb45e63aed6118	D_0__Bacteria;D_1__Bacteroidetes;D_2__Bacteroidia;D_3__Flavobacteriales;D_4__Flavobacteriaceae	0	0	0	0	0	0	0	0	0	0	0	0	0	0	0	0	0	0	845	437	0	0	0	0	0	0	0	0	0	0	0	0	0	0	0	919	0	0	0	0	0	0	0	0	0	0
9e98d737a695e368648d46306d971a26	D_0__Bacteria;D_1__Bacteroidetes;D_2__Bacteroidia;D_3__Flavobacteriales;D_4__Flavobacteriaceae	0	0	0	0	0	0	0	0	0	0	0	0	0	0	0	0	483	0	0	0	0	0	0	0	0	0	0	0	0	0	0	0	0	168	0	0	0	0	0	0	267	0	0	84	0	0
8da50c68bc060aa1d41c331422d8b908	D_0__Bacteria;D_1__Bacteroidetes;D_2__Bacteroidia;D_3__Flavobacteriales;D_4__Flavobacteriaceae;D_5__Flavobacterium	0	0	0	0	0	0	0	0	0	97	0	0	0	0	0	0	0	0	0	0	0	0	0	0	0	0	55	0	0	0	0	0	0	0	0	0	0	0	0	0	0	0	0	0	0	0
4254c550b5bef1a7f941096e91871b05	D_0__Bacteria;D_1__Bacteroidetes;D_2__Bacteroidia;D_3__Flavobacteriales;D_4__Flavobacteriaceae;D_5__Flavobacterium;D_6__uncultured bacterium	0	0	0	0	0	0	0	0	0	0	0	0	68	0	0	0	0	0	88	0	0	0	0	0	0	0	0	0	0	0	0	0	0	0	0	0	0	0	0	0	0	119	0	0	68	0
f262cb8aa05da7f1a68494753970486d	D_0__Bacteria;D_1__Bacteroidetes;D_2__Bacteroidia;D_3__Flavobacteriales;D_4__Flavobacteriaceae;D_5__Galbibacter;Ambiguous_taxa	0	0	0	0	0	0	55	0	0	63	86	87	51	137	140	194	0	32	44	80	76	0	0	0	0	0	161	0	395	0	0	0	0	0	0	169	0	159	0	0	0	0	0	0	0	0
4145242d09b5fb73f992faa2bf53cace	D_0__Bacteria;D_1__Bacteroidetes;D_2__Bacteroidia;D_3__Flavobacteriales;D_4__Flavobacteriaceae;D_5__Galbibacter;Ambiguous_taxa	0	0	0	0	0	0	40	0	0	45	0	76	71	91	102	105	0	0	116	42	55	0	0	0	0	0	117	0	0	0	0	0	0	0	0	17	0	0	0	0	0	0	0	0	0	0
564987c4fe31558a0c1a3d2cac47eb06	D_0__Bacteria;D_1__Bacteroidetes;D_2__Bacteroidia;D_3__Flavobacteriales;D_4__Flavobacteriaceae;D_5__Galbibacter;Ambiguous_taxa	0	193	134	0	0	0	95	0	0	46	0	84	40	91	102	128	0	0	38	43	99	0	0	0	0	0	0	0	0	0	0	0	0	214	0	19	0	0	0	0	0	0	0	0	0	0
0ce6d4d18a0e8eac66599d0aad8f1a62	D_0__Bacteria;D_1__Bacteroidetes;D_2__Bacteroidia;D_3__Flavobacteriales;D_4__Flavobacteriaceae;D_5__Galbibacter;Ambiguous_taxa	0	0	0	0	103	0	43	0	0	88	0	40	75	62	83	88	0	0	0	74	32	0	0	0	0	0	0	0	0	0	0	0	0	0	0	37	0	0	0	0	0	48	0	0	0	0
26d4274f88c9f3c05f518e100528c3de	D_0__Bacteria;D_1__Bacteroidetes;D_2__Bacteroidia;D_3__Flavobacteriales;D_4__Flavobacteriaceae;D_5__Galbibacter;Ambiguous_taxa	0	0	0	0	0	0	41	0	0	55	0	58	39	100	112	124	0	56	46	105	0	0	0	0	0	0	0	0	249	0	0	0	195	0	0	23	0	0	0	0	0	0	0	0	0	0
74d930c58f3c16eada40acfd324efdd6	D_0__Bacteria;D_1__Bacteroidetes;D_2__Bacteroidia;D_3__Flavobacteriales;D_4__Flavobacteriaceae;D_5__Galbibacter;Ambiguous_taxa	0	0	0	0	0	0	97	0	0	36	0	285	32	54	59	111	0	0	0	38	142	0	0	0	0	0	0	0	0	0	0	0	0	0	0	0	0	0	0	0	0	0	0	0	0	0
8a88bda901f97824da563f31e4fc9734	D_0__Bacteria;D_1__Bacteroidetes;D_2__Bacteroidia;D_3__Flavobacteriales;D_4__Flavobacteriaceae;D_5__Galbibacter;Ambiguous_taxa	0	0	0	0	0	0	63	0	0	65	39	74	59	117	112	184	0	31	135	58	62	0	0	0	0	0	0	0	0	0	286	0	0	0	223	53	0	0	0	0	0	0	0	0	0	0
99d22f590586a7600761015cb11abf96	D_0__Bacteria;D_1__Bacteroidetes;D_2__Bacteroidia;D_3__Flavobacteriales;D_4__Flavobacteriaceae;D_5__Galbibacter;Ambiguous_taxa	0	0	0	117	0	0	35	0	0	44	0	53	109	86	91	157	0	67	38	51	60	0	0	0	329	0	0	0	85	0	0	0	0	0	0	19	0	0	0	0	0	0	0	0	0	0
a663dd2dbcac7d936665e567028160bd	D_0__Bacteria;D_1__Bacteroidetes;D_2__Bacteroidia;D_3__Flavobacteriales;D_4__Flavobacteriaceae;D_5__Galbibacter;Ambiguous_taxa	0	0	0	0	0	0	0	0	0	0	0	0	0	0	0	0	0	0	0	0	0	0	0	0	0	141	0	0	0	0	0	0	0	0	0	0	0	79	0	149	0	0	0	0	0	0
a90ca2de0e57def6bc8fa4b97c6bf48d	D_0__Bacteria;D_1__Bacteroidetes;D_2__Bacteroidia;D_3__Flavobacteriales;D_4__Flavobacteriaceae;D_5__Galbibacter;Ambiguous_taxa	0	0	0	0	0	97	46	0	0	142	43	72	40	117	106	138	0	0	0	52	62	0	0	0	0	0	0	0	0	185	0	0	0	0	0	21	0	0	0	0	0	0	0	0	0	0
b2be78efacbf13e5546f8a9dcb38ed27	D_0__Bacteria;D_1__Bacteroidetes;D_2__Bacteroidia;D_3__Flavobacteriales;D_4__Flavobacteriaceae;D_5__Galbibacter;Ambiguous_taxa	0	0	0	0	0	0	55	0	0	129	0	53	62	80	187	130	0	0	107	45	46	0	0	0	0	0	0	0	0	0	0	0	0	0	0	0	0	0	0	0	0	0	0	0	0	0
be28480f03f6a16cf9705bb80e2d829f	D_0__Bacteria;D_1__Bacteroidetes;D_2__Bacteroidia;D_3__Flavobacteriales;D_4__Flavobacteriaceae;D_5__Galbibacter;Ambiguous_taxa	0	0	193	0	0	0	54	0	0	56	44	84	40	118	136	170	0	30	36	55	153	0	0	0	0	0	0	0	0	0	0	49	0	0	0	54	0	0	0	0	0	0	0	0	0	0
be68e7f7038fc442b36eb2641599f083	D_0__Bacteria;D_1__Bacteroidetes;D_2__Bacteroidia;D_3__Flavobacteriales;D_4__Flavobacteriaceae;D_5__Galbibacter;Ambiguous_taxa	0	0	0	0	132	0	50	36	0	71	32	91	70	128	124	376	0	74	54	51	61	212	0	0	0	0	0	444	0	0	0	0	150	0	0	19	0	0	0	0	0	0	0	0	0	0
cb5bb8b882d20209698b1cfbd66fc917	D_0__Bacteria;D_1__Bacteroidetes;D_2__Bacteroidia;D_3__Flavobacteriales;D_4__Flavobacteriaceae;D_5__Galbibacter;Ambiguous_taxa	0	0	0	0	0	0	33	0	0	40	76	0	0	58	64	111	0	0	0	42	0	0	0	0	0	0	0	0	0	0	0	0	0	0	0	37	0	0	0	0	0	0	0	0	0	0
d12c517a50b081c9f98ea1e45087ecd2	D_0__Bacteria;D_1__Bacteroidetes;D_2__Bacteroidia;D_3__Flavobacteriales;D_4__Flavobacteriaceae;D_5__Galbibacter;Ambiguous_taxa	0	0	0	0	0	0	37	0	0	46	0	44	45	61	89	119	0	134	0	36	145	0	0	0	0	0	0	0	319	0	0	0	0	0	0	0	0	0	0	0	0	0	0	0	0	0
d36613af93232dd0d9ee07cf35a86b2b	D_0__Bacteria;D_1__Bacteroidetes;D_2__Bacteroidia;D_3__Flavobacteriales;D_4__Flavobacteriaceae;D_5__Galbibacter;Ambiguous_taxa	0	0	0	0	0	0	45	0	0	38	111	57	114	68	82	278	0	87	34	38	39	0	0	0	0	0	0	0	0	0	0	0	0	0	164	14	0	0	0	0	0	0	0	0	0	0
dc8ca5c969a46fb02827b210aa5d62a7	D_0__Bacteria;D_1__Bacteroidetes;D_2__Bacteroidia;D_3__Flavobacteriales;D_4__Flavobacteriaceae;D_5__Galbibacter;Ambiguous_taxa	0	0	0	0	0	0	40	0	0	58	19	176	78	174	79	130	0	0	65	108	0	0	0	0	0	0	0	0	0	0	0	0	0	0	0	16	0	0	0	0	0	0	0	0	0	0
fc17fab95e193d3ef19001d6447b7bb2	D_0__Bacteria;D_1__Bacteroidetes;D_2__Bacteroidia;D_3__Flavobacteriales;D_4__Flavobacteriaceae;D_5__Galbibacter;Ambiguous_taxa	0	0	0	0	0	0	49	0	0	49	0	112	45	115	220	163	0	0	32	105	56	0	0	0	0	0	0	0	0	0	0	0	0	0	0	0	0	0	0	0	0	0	0	0	0	0
fecd8678c181306da9495fb031863527	D_0__Bacteria;D_1__Bacteroidetes;D_2__Bacteroidia;D_3__Flavobacteriales;D_4__Flavobacteriaceae;D_5__Galbibacter;Ambiguous_taxa	0	0	0	0	0	0	34	0	0	31	64	0	27	0	58	100	0	0	0	27	0	0	0	40	0	0	0	0	0	0	0	0	0	0	0	0	0	0	0	0	0	0	0	0	0	0
a1dbbdd3d27522b37f26550be470edaf	D_0__Bacteria;D_1__Bacteroidetes;D_2__Bacteroidia;D_3__Flavobacteriales;D_4__Flavobacteriaceae;D_5__Muricauda	0	0	0	0	0	0	0	0	0	0	0	0	0	0	0	0	0	0	0	0	0	0	0	0	0	0	0	0	0	0	0	0	0	0	0	0	0	43	180	0	57	0	0	0	0	0
43cd7c014bdab35d109e9d9c126b7179	D_0__Bacteria;D_1__Bacteroidetes;D_2__Bacteroidia;D_3__Flavobacteriales;D_4__Flavobacteriaceae;D_5__Myroides	0	0	0	0	0	0	12	0	0	0	0	0	0	0	0	0	0	0	0	0	0	0	0	0	0	0	0	0	0	0	0	0	0	0	0	0	0	0	0	0	8	0	0	0	0	0
f0846a1b2b49eaf026430bf3da3514c4	D_0__Bacteria;D_1__Bacteroidetes;D_2__Bacteroidia;D_3__Flavobacteriales;D_4__Flavobacteriaceae;D_5__Myroides	0	0	0	0	0	0	0	0	0	66	0	0	0	0	0	165	0	0	0	0	0	0	0	0	0	0	0	0	0	0	0	0	0	0	0	0	0	0	0	0	0	0	0	0	0	0
cb84a5c9c66f9a67e668a3096138a7c0	D_0__Bacteria;D_1__Bacteroidetes;D_2__Bacteroidia;D_3__Flavobacteriales;D_4__Weeksellaceae;D_5__Moheibacter;D_6__uncultured bacterium	0	0	0	0	101	0	0	0	0	0	0	0	0	0	0	0	0	0	0	0	0	0	0	0	0	0	0	0	0	0	347	0	0	0	0	0	0	0	0	0	0	0	0	0	0	0
a2fc3207e96e2044c4b08f2b81a4988d	D_0__Bacteria;D_1__Bacteroidetes;D_2__Bacteroidia;D_3__Sphingobacteriales;D_4__Sphingobacteriaceae;D_5__Parapedobacter;D_6__uncultured bacterium	0	0	0	0	0	0	51	778	0	77	0	0	0	0	635	141	0	0	0	32	0	239	0	0	0	0	405	0	395	0	0	143	66	267	0	321	0	0	0	0	0	0	0	0	0	0
203673aeed21b9b277da1289eeccee66	D_0__Bacteria;D_1__Bacteroidetes;D_2__Bacteroidia;D_3__Sphingobacteriales;D_4__Sphingobacteriaceae;D_5__Parapedobacter;D_6__uncultured bacterium	0	0	0	0	0	0	0	0	0	65	0	0	14	243	0	48	0	0	52	0	36	0	0	0	0	0	277	0	0	0	0	177	89	237	60	263	0	0	0	0	0	0	0	0	0	0
4350dda6a1e09671e898e39616205e56	D_0__Bacteria;D_1__Bacteroidetes;D_2__Bacteroidia;D_3__Sphingobacteriales;D_4__Sphingobacteriaceae;D_5__Parapedobacter;D_6__uncultured bacterium	0	117	0	0	0	0	70	0	0	43	0	86	0	0	0	36	0	0	0	141	0	139	0	0	0	0	0	0	0	0	0	0	40	0	65	0	0	0	0	0	0	0	0	0	0	0
12d69b41ea7560244653b02207b8ae51	D_0__Bacteria;D_1__Bacteroidetes;D_2__Bacteroidia;D_3__Sphingobacteriales;D_4__Sphingobacteriaceae;D_5__Parapedobacter;D_6__uncultured bacterium	0	0	0	0	0	0	0	0	0	66	0	0	0	0	0	45	0	0	136	123	0	116	0	0	0	0	0	1035	0	0	0	97	41	0	95	0	0	0	0	0	0	0	0	0	0	0
146aa2620e793d79325f66b3f88d32b4	D_0__Bacteria;D_1__Bacteroidetes;D_2__Bacteroidia;D_3__Sphingobacteriales;D_4__Sphingobacteriaceae;D_5__Parapedobacter;D_6__uncultured bacterium	0	0	0	0	91	0	132	0	0	73	139	0	0	0	0	54	0	0	0	0	26	69	0	0	0	0	0	0	0	0	0	0	56	0	0	0	0	0	0	0	0	0	0	0	0	0
18fec5330f5eadfd6083a087f7deadc8	D_0__Bacteria;D_1__Bacteroidetes;D_2__Bacteroidia;D_3__Sphingobacteriales;D_4__Sphingobacteriaceae;D_5__Parapedobacter;D_6__uncultured bacterium	0	0	0	0	0	0	64	0	0	59	0	0	0	0	0	43	108	0	64	0	0	137	413	0	0	0	0	0	0	265	0	61	61	0	62	101	0	0	0	0	0	0	0	0	21	0
1b873d920a27343cd826ee10434dbd1f	D_0__Bacteria;D_1__Bacteroidetes;D_2__Bacteroidia;D_3__Sphingobacteriales;D_4__Sphingobacteriaceae;D_5__Parapedobacter;D_6__uncultured bacterium	0	0	0	0	0	0	0	0	0	0	0	0	87	0	387	0	0	0	51	89	0	0	0	0	0	0	0	0	0	0	0	0	0	0	0	0	0	0	0	0	0	0	0	0	0	0
1c06c33880ac5815fc34dfd3332f5437	D_0__Bacteria;D_1__Bacteroidetes;D_2__Bacteroidia;D_3__Sphingobacteriales;D_4__Sphingobacteriaceae;D_5__Parapedobacter;D_6__uncultured bacterium	0	0	0	0	0	0	61	0	0	0	0	0	0	0	0	115	0	0	0	0	118	103	0	0	0	0	0	0	0	0	0	0	36	0	0	0	0	0	0	0	0	0	0	0	0	0
1d80da7d973e21ede7319d2a45bb4e49	D_0__Bacteria;D_1__Bacteroidetes;D_2__Bacteroidia;D_3__Sphingobacteriales;D_4__Sphingobacteriaceae;D_5__Parapedobacter;D_6__uncultured bacterium	0	0	0	0	0	0	0	0	0	0	0	0	0	0	0	134	0	0	0	53	205	0	0	0	0	0	0	0	0	0	0	0	99	0	0	0	0	234	0	0	0	0	0	0	0	0
1fc7204e6d1b38454c70e9833b33ebbd	D_0__Bacteria;D_1__Bacteroidetes;D_2__Bacteroidia;D_3__Sphingobacteriales;D_4__Sphingobacteriaceae;D_5__Parapedobacter;D_6__uncultured bacterium	0	0	0	0	0	0	36	571	0	42	0	0	101	0	0	78	0	0	0	0	0	92	0	0	446	0	0	0	0	0	0	0	91	0	0	0	0	0	0	0	0	0	0	0	0	0
26036f7ce3a9ae43e7684956e48ee3d6	D_0__Bacteria;D_1__Bacteroidetes;D_2__Bacteroidia;D_3__Sphingobacteriales;D_4__Sphingobacteriaceae;D_5__Parapedobacter;D_6__uncultured bacterium	0	0	0	0	0	0	79	0	0	61	0	0	42	479	0	54	0	0	0	21	0	154	0	0	655	0	0	0	0	0	0	56	52	0	0	0	0	0	0	0	0	0	0	0	0	0
2b0e8fa2f90a193583a6e6de3cf2c483	D_0__Bacteria;D_1__Bacteroidetes;D_2__Bacteroidia;D_3__Sphingobacteriales;D_4__Sphingobacteriaceae;D_5__Parapedobacter;D_6__uncultured bacterium	0	0	0	0	0	0	59	0	0	0	0	0	0	0	0	0	0	0	0	0	0	0	0	0	0	0	0	0	703	0	0	0	84	0	0	0	0	0	0	0	0	0	0	0	0	0
2c26916f52cb710af039c3151b5dade7	D_0__Bacteria;D_1__Bacteroidetes;D_2__Bacteroidia;D_3__Sphingobacteriales;D_4__Sphingobacteriaceae;D_5__Parapedobacter;D_6__uncultured bacterium	0	0	0	0	0	0	68	0	0	149	0	0	0	0	0	0	0	0	0	182	0	0	0	0	0	0	0	0	0	0	0	0	55	0	0	0	0	0	0	0	0	0	0	0	0	0
2cc99ff6a70350b4a630b2eea82373da	D_0__Bacteria;D_1__Bacteroidetes;D_2__Bacteroidia;D_3__Sphingobacteriales;D_4__Sphingobacteriaceae;D_5__Parapedobacter;D_6__uncultured bacterium	0	0	0	0	0	0	54	0	0	38	0	0	71	0	384	37	0	0	0	0	89	175	0	0	0	0	0	0	0	0	0	185	49	0	0	0	0	0	0	0	0	0	0	0	0	0
38c94a68147c597f7e5000bbf7211ee9	D_0__Bacteria;D_1__Bacteroidetes;D_2__Bacteroidia;D_3__Sphingobacteriales;D_4__Sphingobacteriaceae;D_5__Parapedobacter;D_6__uncultured bacterium	0	0	0	0	0	0	0	0	0	0	0	0	0	0	0	60	0	183	32	34	0	0	0	0	0	0	0	0	0	0	0	0	95	0	0	0	0	0	0	0	0	0	0	0	0	0
3d5b806a9c2a955e6e565f3368cd406a	D_0__Bacteria;D_1__Bacteroidetes;D_2__Bacteroidia;D_3__Sphingobacteriales;D_4__Sphingobacteriaceae;D_5__Parapedobacter;D_6__uncultured bacterium	0	0	0	0	0	0	0	0	0	0	0	0	0	0	0	0	47	0	0	0	0	0	0	0	0	0	0	0	0	0	0	0	0	0	0	248	0	0	0	222	422	0	0	250	0	0
3d698ec1de305917ad37634451535c29	D_0__Bacteria;D_1__Bacteroidetes;D_2__Bacteroidia;D_3__Sphingobacteriales;D_4__Sphingobacteriaceae;D_5__Parapedobacter;D_6__uncultured bacterium	0	0	0	0	0	0	0	0	0	0	0	193	35	0	306	96	0	0	61	134	0	0	0	0	0	0	0	0	0	0	0	0	42	0	0	0	0	0	0	90	0	0	0	0	0	0
44e18ad2021310097037f787af2a2c11	D_0__Bacteria;D_1__Bacteroidetes;D_2__Bacteroidia;D_3__Sphingobacteriales;D_4__Sphingobacteriaceae;D_5__Parapedobacter;D_6__uncultured bacterium	0	0	0	0	0	0	58	0	0	77	0	145	63	0	0	78	226	249	84	103	126	123	0	0	0	0	0	1253	0	105	0	0	73	0	0	0	0	0	0	0	0	0	0	0	0	0
47f6e54cf22fee3846f53b09bd648773	D_0__Bacteria;D_1__Bacteroidetes;D_2__Bacteroidia;D_3__Sphingobacteriales;D_4__Sphingobacteriaceae;D_5__Parapedobacter;D_6__uncultured bacterium	0	0	0	0	0	0	0	0	0	0	0	0	83	0	0	79	0	0	106	53	47	69	0	0	0	0	0	0	0	0	0	0	103	0	85	358	0	0	0	0	0	0	0	0	0	0
489d2249821afe857d3c916a8a8594de	D_0__Bacteria;D_1__Bacteroidetes;D_2__Bacteroidia;D_3__Sphingobacteriales;D_4__Sphingobacteriaceae;D_5__Parapedobacter;D_6__uncultured bacterium	0	0	0	0	0	0	72	0	0	150	120	147	0	0	0	35	0	0	0	0	0	0	418	0	0	0	0	0	0	0	0	0	101	0	0	0	0	0	0	0	496	0	0	0	0	0
49df7679871b1bd163322fa49dca857c	D_0__Bacteria;D_1__Bacteroidetes;D_2__Bacteroidia;D_3__Sphingobacteriales;D_4__Sphingobacteriaceae;D_5__Parapedobacter;D_6__uncultured bacterium	0	0	0	0	0	0	114	0	0	63	0	0	0	0	0	49	0	0	0	0	0	141	593	0	0	0	0	0	162	0	0	0	43	0	128	0	0	0	0	0	0	0	0	0	0	0
4bd8183b065c90920326ae55c277cf76	D_0__Bacteria;D_1__Bacteroidetes;D_2__Bacteroidia;D_3__Sphingobacteriales;D_4__Sphingobacteriaceae;D_5__Parapedobacter;D_6__uncultured bacterium	0	0	0	0	0	0	0	0	0	0	0	0	0	0	0	0	0	0	141	0	0	0	0	0	0	0	0	0	0	0	0	0	0	0	0	199	0	0	0	0	0	0	0	0	0	0
4c2632bf107a997cfdec6991fa41a260	D_0__Bacteria;D_1__Bacteroidetes;D_2__Bacteroidia;D_3__Sphingobacteriales;D_4__Sphingobacteriaceae;D_5__Parapedobacter;D_6__uncultured bacterium	0	0	0	0	0	0	0	0	0	0	0	0	222	0	481	0	0	0	0	0	0	0	0	0	0	0	0	0	0	0	0	0	128	0	0	0	0	0	0	0	0	0	0	0	0	0
5087a81849ff090c2d8cd3a6f0970b00	D_0__Bacteria;D_1__Bacteroidetes;D_2__Bacteroidia;D_3__Sphingobacteriales;D_4__Sphingobacteriaceae;D_5__Parapedobacter;D_6__uncultured bacterium	0	0	0	0	0	0	43	0	0	0	0	0	0	0	0	42	0	0	162	0	153	0	0	0	0	0	0	0	0	0	0	0	0	0	43	0	0	0	0	0	0	0	0	0	0	0
52559fe40eddfca362e309aa402c8a5c	D_0__Bacteria;D_1__Bacteroidetes;D_2__Bacteroidia;D_3__Sphingobacteriales;D_4__Sphingobacteriaceae;D_5__Parapedobacter;D_6__uncultured bacterium	0	0	0	0	0	0	0	0	0	0	0	0	0	0	222	65	298	46	0	45	72	268	0	0	0	0	0	0	0	0	0	0	69	0	39	0	0	0	0	0	0	0	0	0	0	0
5a846520879b6ca29fd2a60e539792a7	D_0__Bacteria;D_1__Bacteroidetes;D_2__Bacteroidia;D_3__Sphingobacteriales;D_4__Sphingobacteriaceae;D_5__Parapedobacter;D_6__uncultured bacterium	0	0	0	0	0	0	0	0	0	0	0	266	0	54	0	0	0	0	49	113	0	0	0	0	0	0	0	0	0	0	0	79	51	132	85	0	0	0	0	0	0	0	0	0	0	0
5e03680aa5c9f978a5390c206d7c8bc1	D_0__Bacteria;D_1__Bacteroidetes;D_2__Bacteroidia;D_3__Sphingobacteriales;D_4__Sphingobacteriaceae;D_5__Parapedobacter;D_6__uncultured bacterium	0	0	0	0	0	0	0	0	0	37	128	0	19	434	0	45	164	0	72	0	28	0	0	0	0	0	0	0	0	0	0	0	23	0	132	0	0	0	0	0	0	0	0	0	0	0
664d37036805c8b3b4f47ef8389b7bbd	D_0__Bacteria;D_1__Bacteroidetes;D_2__Bacteroidia;D_3__Sphingobacteriales;D_4__Sphingobacteriaceae;D_5__Parapedobacter;D_6__uncultured bacterium	0	0	0	0	0	0	0	0	0	0	0	0	0	0	0	60	0	140	0	28	65	0	0	0	0	0	0	0	0	0	0	0	85	0	0	0	0	0	0	0	0	0	0	0	0	0
6800068fcd538a844c392cff4d7ccdf6	D_0__Bacteria;D_1__Bacteroidetes;D_2__Bacteroidia;D_3__Sphingobacteriales;D_4__Sphingobacteriaceae;D_5__Parapedobacter;D_6__uncultured bacterium	0	0	0	0	0	0	53	0	0	38	245	371	29	0	125	35	207	0	0	113	0	140	0	0	0	0	0	243	0	0	0	0	55	0	245	73	0	0	0	0	0	0	0	0	0	0
68c43ebe4797420cf20a286776fdce6f	D_0__Bacteria;D_1__Bacteroidetes;D_2__Bacteroidia;D_3__Sphingobacteriales;D_4__Sphingobacteriaceae;D_5__Parapedobacter;D_6__uncultured bacterium	0	0	0	0	0	0	0	0	0	0	0	0	0	0	0	172	0	233	99	64	0	0	0	0	0	0	0	0	0	0	0	0	0	0	0	0	0	0	0	0	0	0	0	0	0	0
6e60854422e4127dba9cdc4e19e31259	D_0__Bacteria;D_1__Bacteroidetes;D_2__Bacteroidia;D_3__Sphingobacteriales;D_4__Sphingobacteriaceae;D_5__Parapedobacter;D_6__uncultured bacterium	0	0	0	0	0	0	31	0	0	77	0	0	0	80	336	31	0	0	102	0	0	73	0	0	0	0	0	0	0	0	419	0	18	0	221	0	0	0	409	0	0	0	0	0	0	0
7415be344d194c9db797d4e5a1a97cb4	D_0__Bacteria;D_1__Bacteroidetes;D_2__Bacteroidia;D_3__Sphingobacteriales;D_4__Sphingobacteriaceae;D_5__Parapedobacter;D_6__uncultured bacterium	0	0	0	0	0	0	0	0	0	0	0	0	130	179	0	50	0	159	220	0	0	0	0	0	0	0	0	0	0	0	0	0	24	0	0	0	0	0	0	0	0	0	0	0	0	0
76f45fd27fab506f41e0a1d25130250a	D_0__Bacteria;D_1__Bacteroidetes;D_2__Bacteroidia;D_3__Sphingobacteriales;D_4__Sphingobacteriaceae;D_5__Parapedobacter;D_6__uncultured bacterium	0	0	98	0	0	0	52	0	0	87	0	100	19	0	0	35	0	0	0	0	77	79	0	0	0	0	0	0	710	0	0	0	45	0	0	0	0	0	0	0	0	0	0	0	0	0
7d89d7999bf60cc33a5ddd8d3fe34af7	D_0__Bacteria;D_1__Bacteroidetes;D_2__Bacteroidia;D_3__Sphingobacteriales;D_4__Sphingobacteriaceae;D_5__Parapedobacter;D_6__uncultured bacterium	0	0	0	0	0	0	46	0	569	46	0	48	0	120	590	48	0	245	58	0	34	63	0	0	0	0	0	0	0	0	0	0	68	0	72	0	0	0	474	0	0	0	0	0	0	0
8292a2cb95e8f00a25ff9dc3f3103ad2	D_0__Bacteria;D_1__Bacteroidetes;D_2__Bacteroidia;D_3__Sphingobacteriales;D_4__Sphingobacteriaceae;D_5__Parapedobacter;D_6__uncultured bacterium	0	0	0	0	0	0	0	0	0	0	0	0	0	0	0	0	119	0	0	0	0	0	0	0	0	0	0	0	0	0	0	0	0	0	0	0	797	0	0	0	0	0	760	0	0	0
83065695ffad0f8bc5fce6837b46bac8	D_0__Bacteria;D_1__Bacteroidetes;D_2__Bacteroidia;D_3__Sphingobacteriales;D_4__Sphingobacteriaceae;D_5__Parapedobacter;D_6__uncultured bacterium	0	0	0	0	0	0	36	0	515	59	0	82	0	0	0	0	0	0	62	0	0	88	0	0	0	0	0	0	0	0	557	0	50	0	0	0	0	0	0	0	0	0	0	0	0	0
8b98e8057ad364963e4f6940da567297	D_0__Bacteria;D_1__Bacteroidetes;D_2__Bacteroidia;D_3__Sphingobacteriales;D_4__Sphingobacteriaceae;D_5__Parapedobacter;D_6__uncultured bacterium	0	0	0	0	0	0	0	0	335	0	0	0	17	0	0	145	0	0	0	0	0	104	0	0	0	0	0	0	0	319	0	0	40	0	0	0	0	0	0	0	0	0	0	0	0	0
9691ed72e55eea3cbc26e82b5591105c	D_0__Bacteria;D_1__Bacteroidetes;D_2__Bacteroidia;D_3__Sphingobacteriales;D_4__Sphingobacteriaceae;D_5__Parapedobacter;D_6__uncultured bacterium	0	0	0	0	0	0	0	0	0	0	0	0	0	0	0	148	0	0	29	0	0	84	0	0	0	0	0	0	0	0	0	0	34	0	0	0	0	0	0	0	0	0	0	0	0	0
a1100b8b956e9f025eb67fa2d8cff428	D_0__Bacteria;D_1__Bacteroidetes;D_2__Bacteroidia;D_3__Sphingobacteriales;D_4__Sphingobacteriaceae;D_5__Parapedobacter;D_6__uncultured bacterium	0	0	0	0	0	0	106	0	0	80	0	0	29	0	364	33	212	0	0	51	0	73	0	0	0	0	0	0	0	550	0	170	44	0	0	0	0	0	0	0	0	0	0	0	0	0
a697b19764febcacba505b34f4d09b40	D_0__Bacteria;D_1__Bacteroidetes;D_2__Bacteroidia;D_3__Sphingobacteriales;D_4__Sphingobacteriaceae;D_5__Parapedobacter;D_6__uncultured bacterium	0	0	0	0	0	0	0	0	0	0	159	0	0	0	0	0	0	0	0	0	0	102	0	0	0	0	0	0	0	0	0	0	24	160	0	0	0	0	0	0	0	0	0	0	0	0
b118df5fd40ad9ce5fd476dad57b3f1c	D_0__Bacteria;D_1__Bacteroidetes;D_2__Bacteroidia;D_3__Sphingobacteriales;D_4__Sphingobacteriaceae;D_5__Parapedobacter;D_6__uncultured bacterium	0	0	0	0	0	0	131	0	0	79	0	0	0	0	0	35	0	0	106	0	0	0	0	0	0	0	0	0	0	0	0	0	0	0	0	0	0	0	0	0	0	0	0	0	0	0
b60a3ab33c99ce47b51d02b2660d78c1	D_0__Bacteria;D_1__Bacteroidetes;D_2__Bacteroidia;D_3__Sphingobacteriales;D_4__Sphingobacteriaceae;D_5__Parapedobacter;D_6__uncultured bacterium	0	0	0	0	0	0	148	0	0	50	0	321	0	0	0	0	0	0	0	0	0	133	0	0	0	0	0	0	0	0	909	0	53	0	70	0	0	0	0	0	0	0	0	0	0	0
b654a4d367cea8f73e2054a4ed0358f4	D_0__Bacteria;D_1__Bacteroidetes;D_2__Bacteroidia;D_3__Sphingobacteriales;D_4__Sphingobacteriaceae;D_5__Parapedobacter;D_6__uncultured bacterium	0	0	0	0	0	0	0	0	0	0	0	0	0	0	0	153	109	261	79	63	0	0	0	0	0	0	0	0	0	0	0	0	38	0	110	219	0	0	0	0	0	0	0	0	0	0
bba4f42fb8956d927cafb264e66d410a	D_0__Bacteria;D_1__Bacteroidetes;D_2__Bacteroidia;D_3__Sphingobacteriales;D_4__Sphingobacteriaceae;D_5__Parapedobacter;D_6__uncultured bacterium	0	0	0	0	0	0	98	0	0	31	0	366	0	0	0	0	0	0	0	0	0	307	0	0	0	0	0	0	0	0	0	0	46	0	0	0	0	0	0	0	0	0	0	0	0	0
bc40817c71d4034b05c7b7f6eaf76668	D_0__Bacteria;D_1__Bacteroidetes;D_2__Bacteroidia;D_3__Sphingobacteriales;D_4__Sphingobacteriaceae;D_5__Parapedobacter;D_6__uncultured bacterium	0	0	0	0	0	0	120	0	0	76	0	259	0	294	0	44	0	0	95	0	0	0	0	0	0	0	0	0	0	0	0	0	43	0	0	0	0	0	0	0	0	0	0	0	0	0
bf90773c1272b430fdbc734bf9dc9ff7	D_0__Bacteria;D_1__Bacteroidetes;D_2__Bacteroidia;D_3__Sphingobacteriales;D_4__Sphingobacteriaceae;D_5__Parapedobacter;D_6__uncultured bacterium	0	0	0	0	0	0	0	0	0	0	0	0	65	0	202	49	225	0	69	57	209	0	0	0	0	0	0	0	0	0	0	0	60	0	194	0	0	0	0	220	0	0	0	0	0	0
d50a89a805a18498b372398dec925e4e	D_0__Bacteria;D_1__Bacteroidetes;D_2__Bacteroidia;D_3__Sphingobacteriales;D_4__Sphingobacteriaceae;D_5__Parapedobacter;D_6__uncultured bacterium	0	0	0	0	0	0	0	0	0	0	0	0	126	0	0	37	324	0	0	115	48	261	0	0	0	0	0	0	0	0	0	0	0	0	0	0	0	0	0	0	0	0	0	0	0	0
de223a4d2d52afaa5589eea1dbc8f622	D_0__Bacteria;D_1__Bacteroidetes;D_2__Bacteroidia;D_3__Sphingobacteriales;D_4__Sphingobacteriaceae;D_5__Parapedobacter;D_6__uncultured bacterium	0	0	0	0	0	0	32	0	0	0	0	0	20	337	301	32	289	237	38	0	0	0	0	0	0	0	0	0	0	0	0	154	52	0	45	0	0	0	0	0	0	0	0	0	0	0
e73957536a8dd9e9f9c1456f3ebb3e26	D_0__Bacteria;D_1__Bacteroidetes;D_2__Bacteroidia;D_3__Sphingobacteriales;D_4__Sphingobacteriaceae;D_5__Parapedobacter;D_6__uncultured bacterium	0	0	0	0	0	0	0	0	0	33	0	121	0	277	0	50	0	0	0	0	0	0	0	0	0	0	0	0	0	0	0	0	0	0	130	0	0	0	0	0	0	0	0	0	0	0
e932d59834f84cb05ef3f483370c567a	D_0__Bacteria;D_1__Bacteroidetes;D_2__Bacteroidia;D_3__Sphingobacteriales;D_4__Sphingobacteriaceae;D_5__Parapedobacter;D_6__uncultured bacterium	0	0	0	0	0	0	47	0	0	146	0	162	0	0	0	0	0	0	0	0	0	107	0	0	0	0	0	0	0	0	0	0	35	0	215	0	0	0	0	0	0	0	0	0	0	0
ea2fead568334ae60cc54478c2a3ac4a	D_0__Bacteria;D_1__Bacteroidetes;D_2__Bacteroidia;D_3__Sphingobacteriales;D_4__Sphingobacteriaceae;D_5__Parapedobacter;D_6__uncultured bacterium	0	0	0	0	0	0	0	0	0	50	0	78	120	81	0	0	0	0	106	47	166	0	0	0	0	0	0	0	0	396	0	68	60	0	266	0	0	0	0	0	0	0	0	0	0	0
f076d0a973d20fd399d46e87a0b3c02d	D_0__Bacteria;D_1__Bacteroidetes;D_2__Bacteroidia;D_3__Sphingobacteriales;D_4__Sphingobacteriaceae;D_5__Parapedobacter;D_6__uncultured bacterium	0	0	0	0	0	0	0	0	0	56	0	0	0	0	0	91	0	0	0	0	0	0	0	0	0	0	0	0	0	0	0	0	102	0	0	0	0	0	0	0	0	0	0	0	0	0
f1974e221b454b8d5c93f2acce4c9f53	D_0__Bacteria;D_1__Bacteroidetes;D_2__Bacteroidia;D_3__Sphingobacteriales;D_4__Sphingobacteriaceae;D_5__Parapedobacter;D_6__uncultured bacterium	0	0	0	0	0	0	72	0	0	105	0	0	0	0	0	84	0	0	72	0	0	0	0	0	0	0	0	608	666	0	0	0	61	0	69	0	0	0	0	201	0	0	0	0	0	0
f4295cfbe42b436c01edfba161611ba1	D_0__Bacteria;D_1__Bacteroidetes;D_2__Bacteroidia;D_3__Sphingobacteriales;D_4__Sphingobacteriaceae;D_5__Parapedobacter;D_6__uncultured bacterium	0	0	0	0	0	0	0	0	0	0	0	0	30	0	0	126	0	0	0	48	0	209	0	0	0	0	0	0	0	0	0	0	38	0	0	0	0	0	0	0	0	0	0	0	0	0
288ceb42273f742f367796e21cd8c2b0	D_0__Bacteria;D_1__Bacteroidetes;D_2__Bacteroidia;D_3__Sphingobacteriales;D_4__Sphingobacteriaceae;D_5__Pedobacter	0	0	0	0	0	0	0	0	0	148	0	0	64	0	0	0	0	0	0	0	0	0	0	0	0	0	0	0	0	0	0	0	0	0	0	0	0	0	0	0	0	0	0	0	0	0
57e810dc56fb46a90dd9be71982d1041	D_0__Bacteria;D_1__Bacteroidetes;D_2__Bacteroidia;D_3__Sphingobacteriales;D_4__Sphingobacteriaceae;D_5__Pedobacter	0	0	0	0	0	0	0	0	0	0	0	0	0	0	0	341	0	0	260	0	0	0	0	0	0	0	0	0	0	0	0	0	0	0	0	0	0	0	0	0	0	0	0	0	0	0
7ca7a7f542b9b2da0eb9995f7233c030	D_0__Bacteria;D_1__Bacteroidetes;D_2__Bacteroidia;D_3__Sphingobacteriales;D_4__Sphingobacteriaceae;D_5__Pedobacter	0	0	0	0	0	0	0	0	0	0	152	0	0	0	0	0	0	0	0	0	0	0	0	0	0	0	0	0	0	0	0	0	0	127	0	0	0	0	0	0	0	0	0	0	0	0
93f7de09fd0ac3cd468555d1254abf1c	D_0__Bacteria;D_1__Bacteroidetes;D_2__Bacteroidia;D_3__Sphingobacteriales;D_4__Sphingobacteriaceae;D_5__Pedobacter	0	0	0	0	0	0	135	0	0	0	0	0	0	0	0	0	0	0	0	0	0	0	0	0	0	0	0	0	0	0	0	0	0	0	0	564	0	0	0	0	0	0	0	0	0	0
9df3e7b11a6c3aa2e4445bda097653fb	D_0__Bacteria;D_1__Bacteroidetes;D_2__Bacteroidia;D_3__Sphingobacteriales;D_4__Sphingobacteriaceae;D_5__Pedobacter	0	0	0	0	75	79	0	0	0	0	0	0	0	0	0	0	0	0	0	0	0	0	0	0	0	0	0	0	0	0	0	0	0	0	0	0	0	0	0	0	0	0	0	0	0	0
a192eefc48286f66f1966ac0d4577337	D_0__Bacteria;D_1__Bacteroidetes;D_2__Bacteroidia;D_3__Sphingobacteriales;D_4__Sphingobacteriaceae;D_5__Pedobacter	0	0	75	0	0	0	148	0	0	0	0	0	0	0	0	0	0	0	0	0	0	0	0	0	0	0	0	0	0	0	0	0	0	0	0	0	0	0	0	0	0	0	0	0	0	0
e40a1014c3fa83f42a2a8fbf3514ab50	D_0__Bacteria;D_1__Bacteroidetes;D_2__Bacteroidia;D_3__Sphingobacteriales;D_4__Sphingobacteriaceae;D_5__Pedobacter	0	0	0	0	0	0	0	0	0	0	0	0	0	0	0	0	0	0	0	0	0	0	0	0	0	0	0	0	0	0	0	0	0	0	0	0	0	0	373	0	0	0	0	37	0	0
bde36118485311ad9b19ac63e247cea1	D_0__Bacteria;D_1__Bacteroidetes;D_2__Bacteroidia;D_3__Sphingobacteriales;D_4__Sphingobacteriaceae;D_5__Sphingobacterium	0	0	0	0	0	0	0	0	462	0	0	0	0	0	0	0	0	0	0	0	0	0	0	0	0	0	135	0	0	0	0	0	0	0	0	0	0	0	0	0	0	0	0	0	0	0
3c482ee0313dc5be3b67a2a7ba61ba72	D_0__Bacteria;D_1__Bacteroidetes;D_2__Bacteroidia;D_3__Sphingobacteriales;D_4__Sphingobacteriaceae;D_5__Sphingobacterium	0	0	0	0	0	0	121	0	0	0	0	0	0	0	0	0	0	0	0	0	0	0	0	0	0	0	114	0	0	0	0	0	0	0	0	0	0	0	0	0	0	0	0	0	0	0
02b045f3724a707ead6b442fe0781f39	D_0__Bacteria;D_1__Bacteroidetes;D_2__Bacteroidia;D_3__Sphingobacteriales;D_4__Sphingobacteriaceae;D_5__Sphingobacterium	0	0	0	0	0	0	0	0	0	0	0	0	0	0	0	96	0	0	163	0	0	0	0	0	0	0	0	0	0	0	0	0	0	0	0	0	0	0	0	0	0	0	0	0	0	0
5d982fe5c082d221f8f604ce5bea46d2	D_0__Bacteria;D_1__Bacteroidetes;D_2__Bacteroidia;D_3__Sphingobacteriales;D_4__Sphingobacteriaceae;D_5__Sphingobacterium	0	0	0	0	0	0	0	0	0	251	0	0	0	0	0	0	0	0	0	0	0	0	0	0	0	0	0	0	0	0	398	0	0	0	0	0	0	0	0	0	0	0	0	0	0	0
73f708e1f6ab35f59bb50c8bc005ac15	D_0__Bacteria;D_1__Bacteroidetes;D_2__Bacteroidia;D_3__Sphingobacteriales;D_4__Sphingobacteriaceae;D_5__Sphingobacterium	0	0	0	0	0	0	0	0	0	0	172	0	0	0	0	0	0	0	0	0	0	0	0	0	0	0	0	0	259	606	0	0	0	0	0	0	0	0	0	0	0	0	0	0	0	0
9dc995d42c58f66728453bbc7ca83555	D_0__Bacteria;D_1__Bacteroidetes;D_2__Bacteroidia;D_3__Sphingobacteriales;D_4__Sphingobacteriaceae;D_5__Sphingobacterium	0	0	0	0	0	0	139	0	0	0	0	0	94	0	0	0	0	0	0	0	0	0	0	0	0	0	0	0	0	0	0	0	0	0	0	0	0	0	0	0	0	0	0	0	0	0
bd6ff47f81b497204f2f76afdb3da3ff	D_0__Bacteria;D_1__Bacteroidetes;D_2__Bacteroidia;D_3__Sphingobacteriales;D_4__Sphingobacteriaceae;D_5__Sphingobacterium	0	0	59	0	0	0	0	0	0	0	0	267	0	0	0	0	0	0	0	0	0	0	0	0	0	0	0	0	0	0	0	0	0	0	0	0	0	0	0	0	0	0	0	0	0	0
c14ba2c6884f715c42ec67b4fd390517	D_0__Bacteria;D_1__Bacteroidetes;D_2__Bacteroidia;D_3__Sphingobacteriales;D_4__Sphingobacteriaceae;D_5__Sphingobacterium	0	0	0	0	0	0	0	0	0	0	213	0	0	0	0	0	0	0	0	0	0	0	0	0	0	0	0	0	0	456	0	0	0	0	0	0	0	30	0	0	0	0	0	0	0	0
cf2fc4c9257fa55dcfc5b7e19b7a4564	D_0__Bacteria;D_1__Bacteroidetes;D_2__Bacteroidia;D_3__Sphingobacteriales;D_4__Sphingobacteriaceae;D_5__Sphingobacterium	0	0	0	103	0	0	0	0	0	0	0	0	0	0	0	141	0	0	0	0	0	0	0	0	0	0	0	0	0	0	0	0	0	0	0	0	0	0	0	0	0	0	0	0	0	0
d25b76e27aae3167eca864ea1b642f10	D_0__Bacteria;D_1__Bacteroidetes;D_2__Bacteroidia;D_3__Sphingobacteriales;D_4__Sphingobacteriaceae;D_5__Sphingobacterium	0	0	0	0	0	0	0	0	538	0	0	0	0	0	0	0	0	0	0	0	91	0	0	0	0	0	0	0	0	0	0	0	0	0	0	0	0	0	0	0	0	0	0	0	0	0
d749525af6b21fa6b31332769facfea3	D_0__Bacteria;D_1__Bacteroidetes;D_2__Bacteroidia;D_3__Sphingobacteriales;D_4__Sphingobacteriaceae;D_5__Sphingobacterium	0	0	0	0	0	0	171	0	0	151	0	0	0	0	0	130	0	0	0	0	0	0	0	0	0	0	0	0	152	0	0	0	0	0	0	0	0	0	0	0	0	0	0	0	0	0
db9566d5fc30c4b025a515ef18037a10	D_0__Bacteria;D_1__Bacteroidetes;D_2__Bacteroidia;D_3__Sphingobacteriales;D_4__Sphingobacteriaceae;D_5__Sphingobacterium	0	0	0	0	0	0	0	0	0	100	0	0	0	0	0	0	0	0	0	0	0	0	34	0	0	0	0	0	0	0	0	0	0	0	0	0	0	0	0	0	0	0	0	0	0	0
e6635ea353bda464bb45854e59b4a29f	D_0__Bacteria;D_1__Bacteroidetes;D_2__Bacteroidia;D_3__Sphingobacteriales;D_4__Sphingobacteriaceae;D_5__Sphingobacterium	0	0	0	0	0	0	225	0	0	0	0	0	0	0	0	0	0	0	0	0	0	0	0	0	0	0	0	0	0	0	726	0	0	0	0	0	0	0	0	0	0	0	0	0	0	0
e93d843268c6a5e3c462943bba058767	D_0__Bacteria;D_1__Bacteroidetes;D_2__Bacteroidia;D_3__Sphingobacteriales;D_4__Sphingobacteriaceae;D_5__Sphingobacterium	0	0	0	0	0	0	0	0	0	0	279	0	0	0	0	164	0	0	0	0	0	0	0	0	0	0	0	0	0	0	0	0	0	0	0	0	0	0	0	0	0	0	0	0	0	0
3fad65bf52b60e6c38d8918d39f32f63	D_0__Bacteria;D_1__Bacteroidetes;D_2__Bacteroidia;D_3__Sphingobacteriales;D_4__Sphingobacteriaceae;D_5__Sphingobacterium;D_6__Sphingobacterium gobiense	0	109	33	0	164	0	258	0	0	0	0	0	0	0	0	0	0	0	0	0	0	0	0	0	0	0	0	0	0	0	0	0	0	0	0	0	0	0	0	0	0	0	0	0	0	0
afb604a94ab972dc62a92a70afa97612	D_0__Bacteria;D_1__Bacteroidetes;D_2__Bacteroidia;D_3__Sphingobacteriales;D_4__Sphingobacteriaceae;D_5__Sphingobacterium;D_6__Sphingobacterium gobiense	0	108	20	0	82	72	0	0	0	0	0	0	0	0	0	0	0	0	0	0	0	0	0	0	0	0	0	0	0	0	0	0	0	0	0	0	0	0	0	0	0	0	0	0	0	0
c3d6cd1a11436b8a56da9fd4488bf2de	D_0__Bacteria;D_1__Bacteroidetes;D_2__Bacteroidia;D_3__Sphingobacteriales;D_4__Sphingobacteriaceae;D_5__Sphingobacterium;D_6__Sphingobacterium gobiense	0	0	108	114	0	0	0	0	0	0	0	0	0	0	0	0	0	0	0	0	0	0	0	0	0	0	0	0	0	0	0	0	0	0	0	0	0	0	0	0	0	0	0	0	0	0
e8fac47c8915a148c98f8e269e36c4b3	D_0__Bacteria;D_1__BRC1;D_2__uncultured bacterium;D_3__uncultured bacterium;D_4__uncultured bacterium;D_5__uncultured bacterium;D_6__uncultured bacterium	0	0	0	0	0	0	467	0	0	515	170	0	0	0	0	0	0	0	0	0	0	0	0	0	0	0	114	101	424	261	0	0	0	0	0	139	0	0	0	0	0	180	0	0	0	0
9790d7434a586eb92e06a04b6d54324b	D_0__Bacteria;D_1__BRC1;D_2__uncultured bacterium;D_3__uncultured bacterium;D_4__uncultured bacterium;D_5__uncultured bacterium;D_6__uncultured bacterium	0	26	0	0	19	0	0	0	0	0	0	0	79	0	0	0	0	0	0	0	0	0	0	0	0	0	0	0	0	0	0	0	0	0	0	0	0	0	0	0	0	0	0	0	0	0
39d3a3c191dcca0a088f0cf3040e8e74	D_0__Bacteria;D_1__BRC1;D_2__uncultured bacterium;D_3__uncultured bacterium;D_4__uncultured bacterium;D_5__uncultured bacterium;D_6__uncultured bacterium	0	0	0	0	0	0	0	0	0	0	0	30	0	0	0	0	0	0	0	0	36	45	37	0	0	0	0	0	0	0	109	0	46	0	0	0	0	0	0	0	0	0	0	0	0	0
5d32f769aea788385b0f3bd9a81f8ba3	D_0__Bacteria;D_1__BRC1;D_2__uncultured bacterium;D_3__uncultured bacterium;D_4__uncultured bacterium;D_5__uncultured bacterium;D_6__uncultured bacterium	0	0	0	0	0	0	0	49	69	0	0	0	0	0	0	0	0	0	0	0	0	0	0	0	0	0	0	0	0	0	0	0	0	0	0	0	0	0	0	0	0	0	0	0	0	0
89afe35bf5ebb8629a5e8d98d8e2962c	D_0__Bacteria;D_1__BRC1;D_2__uncultured bacterium;D_3__uncultured bacterium;D_4__uncultured bacterium;D_5__uncultured bacterium;D_6__uncultured bacterium	0	0	0	0	0	0	0	0	0	0	0	0	0	32	26	0	0	0	0	0	0	0	0	0	0	0	0	0	0	0	0	0	0	0	0	0	0	0	0	0	0	0	0	0	0	0
cb5c6e01429e523e0ccf5b44f8097e99	D_0__Bacteria;D_1__BRC1;D_2__uncultured bacterium;D_3__uncultured bacterium;D_4__uncultured bacterium;D_5__uncultured bacterium;D_6__uncultured bacterium	0	0	0	0	0	0	0	0	0	0	0	0	0	0	0	0	0	0	0	0	0	0	0	0	0	0	0	0	0	0	0	0	0	0	32	0	141	0	0	0	0	0	0	0	0	0
cd18c1dede109ba317e5c9f3c342063d	D_0__Bacteria;D_1__Chloroflexi;D_2__Anaerolineae;D_3__Caldilineales;D_4__Caldilineaceae;D_5__uncultured;D_6__uncultured bacterium	0	0	0	0	0	0	0	0	0	0	0	0	0	0	0	75	0	26	0	0	0	0	0	0	0	0	0	0	0	0	0	0	0	0	0	0	0	0	0	0	0	0	0	0	0	0
cf5d6833be4df367a9c50568b9156e5c	D_0__Bacteria;D_1__Chloroflexi;D_2__Anaerolineae;D_3__Caldilineales;D_4__Caldilineaceae;D_5__uncultured;D_6__uncultured bacterium	0	0	0	0	0	0	0	0	0	7	0	0	0	0	0	0	0	0	0	0	0	0	0	0	0	0	0	0	0	0	0	0	0	0	0	0	81	0	0	0	0	0	0	0	0	0
2619d1bf07fa105a1561a45f3788ff4a	D_0__Bacteria;D_1__Chloroflexi;D_2__Chloroflexia;D_3__Thermomicrobiales;D_4__JG30-KF-CM45;D_5__uncultured bacterium;D_6__uncultured bacterium	0	0	0	0	0	0	0	0	0	0	0	0	0	0	0	0	0	0	0	0	0	0	0	0	0	0	0	0	0	0	0	0	178	178	0	0	0	0	0	0	0	0	0	0	0	0
3d886f68c82f5944994a2d704a1cd87b	D_0__Bacteria;D_1__Chloroflexi;D_2__Chloroflexia;D_3__Thermomicrobiales;D_4__JG30-KF-CM45;D_5__uncultured bacterium;D_6__uncultured bacterium	0	0	0	0	0	0	0	0	0	0	0	0	0	0	0	0	0	329	0	0	250	0	0	0	0	0	0	0	0	0	0	0	0	0	0	0	0	0	0	0	0	0	0	0	0	0
727f8ecde4bf2b960f5ac89bff7527c7	D_0__Bacteria;D_1__Chloroflexi;D_2__Chloroflexia;D_3__Thermomicrobiales;D_4__JG30-KF-CM45;D_5__uncultured bacterium;D_6__uncultured bacterium	0	0	0	0	0	0	0	0	0	0	0	0	0	0	0	0	0	0	0	0	0	0	0	0	0	0	0	0	315	0	0	0	0	84	0	0	0	0	315	0	0	0	0	0	0	0
88b9342f6513ecaa34f3dab65a617a5b	D_0__Bacteria;D_1__Chloroflexi;D_2__Chloroflexia;D_3__Thermomicrobiales;D_4__JG30-KF-CM45;D_5__uncultured bacterium;D_6__uncultured bacterium	0	0	0	0	0	0	0	0	0	0	0	0	0	0	0	0	0	0	0	0	0	0	0	0	0	0	0	44	0	0	0	0	0	347	0	0	0	0	0	0	0	0	0	0	0	0
ac087cd16b8fa51befa68f27c49e25d7	D_0__Bacteria;D_1__Chloroflexi;D_2__Chloroflexia;D_3__Thermomicrobiales;D_4__JG30-KF-CM45;D_5__uncultured bacterium;D_6__uncultured bacterium	0	0	0	0	0	0	0	0	0	0	0	0	0	0	0	0	0	293	0	0	0	0	0	0	0	0	0	0	0	0	0	0	0	0	0	234	0	0	0	0	0	0	0	0	0	0
aeb0e0ef1538e7f0fd05e95f92fb3f9a	D_0__Bacteria;D_1__Chloroflexi;D_2__Chloroflexia;D_3__Thermomicrobiales;D_4__JG30-KF-CM45;D_5__uncultured bacterium;D_6__uncultured bacterium	0	0	0	0	0	53	0	0	0	0	0	0	0	0	0	0	0	0	0	0	271	0	0	0	0	0	0	0	0	0	0	0	0	0	0	0	0	0	0	0	0	0	0	0	0	0
c4955cb9055d4eab65877cac510ea83f	D_0__Bacteria;D_1__Chloroflexi;D_2__Chloroflexia;D_3__Thermomicrobiales;D_4__JG30-KF-CM45;D_5__uncultured bacterium;D_6__uncultured bacterium	0	0	0	0	0	0	0	0	0	0	0	0	0	0	0	0	0	0	0	0	0	0	0	0	0	0	0	0	0	0	0	0	0	0	0	0	0	346	0	0	0	43	0	0	0	0
c70dae171b309d36ad000c8d6aa3917f	D_0__Bacteria;D_1__Chloroflexi;D_2__Chloroflexia;D_3__Thermomicrobiales;D_4__JG30-KF-CM45;D_5__uncultured bacterium;D_6__uncultured bacterium	0	0	0	0	0	0	0	0	0	0	0	0	0	0	0	206	0	0	157	0	0	0	0	0	0	0	0	0	0	0	0	0	0	0	0	0	0	0	0	0	0	0	0	0	0	0
cb47e64a84daf712aac214229e989e72	D_0__Bacteria;D_1__Chloroflexi;D_2__Chloroflexia;D_3__Thermomicrobiales;D_4__JG30-KF-CM45;D_5__uncultured bacterium;D_6__uncultured bacterium	0	0	0	0	0	0	0	0	0	0	0	0	0	239	0	0	0	0	0	0	0	0	0	0	0	0	0	0	307	0	0	0	0	0	0	0	0	0	0	0	0	0	0	0	0	0
fe5de173541a377801fde97202a69875	D_0__Bacteria;D_1__Chloroflexi;D_2__Chloroflexia;D_3__Thermomicrobiales;D_4__JG30-KF-CM45;D_5__uncultured bacterium;D_6__uncultured bacterium	0	0	0	0	0	0	0	0	0	0	0	0	0	0	0	0	0	0	0	0	0	0	0	0	0	0	0	0	0	0	0	0	0	0	0	0	0	0	0	184	493	0	0	0	0	0
a9025d7384d4e0a62a061b26d63208a2	D_0__Bacteria;D_1__Chloroflexi;D_2__Chloroflexia;D_3__Thermomicrobiales;D_4__JG30-KF-CM45;D_5__uncultured Chloroflexi bacterium;D_6__uncultured Chloroflexi bacterium	0	0	0	0	0	0	32	0	0	0	0	0	0	0	0	0	0	0	0	21	0	0	0	0	0	0	0	0	0	0	0	0	0	0	0	0	0	0	0	0	0	0	0	0	0	0
d8bb9dcdfad105ed57bdcd0f1d514009	D_0__Bacteria;D_1__Firmicutes;D_2__Bacilli;D_3__Bacillales;D_4__Bacillaceae;D_5__Bacillus	0	0	0	460	0	0	0	0	0	0	0	590	0	0	0	0	0	0	0	0	408	0	0	0	0	317	0	0	0	0	0	0	0	0	0	0	0	0	0	0	0	0	0	0	0	0
a197205110e46ef46c7045501a891c5a	D_0__Bacteria;D_1__Firmicutes;D_2__Bacilli;D_3__Bacillales;D_4__Bacillaceae;D_5__Ornithinibacillus	0	509	0	0	424	0	0	0	0	0	0	0	0	0	0	0	0	0	0	0	0	0	0	0	0	0	0	0	0	0	0	0	0	0	0	0	0	0	0	0	0	0	0	0	0	0
b7eb987379bbcd77826f3bf6dfb10fc0	D_0__Bacteria;D_1__Firmicutes;D_2__Bacilli;D_3__Bacillales;D_4__Paenibacillaceae;D_5__Paenibacillus	0	0	0	0	0	0	0	0	0	0	0	0	0	0	0	0	0	0	0	0	0	0	0	0	0	0	0	0	0	0	0	0	0	0	64	0	0	0	0	55	0	0	0	0	0	0
d230f39de2b3f2fd31f8a989626cc956	D_0__Bacteria;D_1__Firmicutes;D_2__Bacilli;D_3__Bacillales;D_4__Paenibacillaceae;D_5__Paenibacillus	0	0	0	0	0	0	0	0	0	183	0	0	0	0	0	0	0	0	0	0	0	0	0	0	0	0	0	0	0	0	0	0	0	0	0	69	0	0	0	0	0	0	0	0	0	0
db996484239a2ff48d80e2d61e2a1899	D_0__Bacteria;D_1__Firmicutes;D_2__Bacilli;D_3__Bacillales;D_4__Paenibacillaceae;D_5__Paenibacillus	0	0	0	0	0	172	0	0	0	0	0	0	0	0	0	0	0	0	0	0	0	0	0	0	0	0	0	0	0	0	0	0	71	0	0	0	0	0	0	0	0	0	0	0	0	0
364f16bec4fb8eafe9f4e3631d102b28	D_0__Bacteria;D_1__Firmicutes;D_2__Bacilli;D_3__Bacillales;D_4__Paenibacillaceae;D_5__Paenibacillus;Ambiguous_taxa	0	70	0	40	0	59	0	0	0	0	0	0	0	0	0	0	0	0	0	0	0	0	0	0	0	0	0	0	0	0	0	0	0	0	0	0	0	0	0	0	0	0	0	0	0	0
554c55cc0c9b5f0f0650c51d3f64a93b	D_0__Bacteria;D_1__Firmicutes;D_2__Bacilli;D_3__Lactobacillales;D_4__Aerococcaceae	0	0	626	599	0	802	0	0	0	0	0	0	0	0	0	0	0	0	0	0	0	0	0	0	0	0	0	0	0	0	0	0	0	0	0	0	0	0	0	0	0	0	0	0	0	0
c9e7e918b27013fcddf28a51279640db	D_0__Bacteria;D_1__Firmicutes;D_2__Bacilli;D_3__Lactobacillales;D_4__Aerococcaceae	0	0	0	8	436	0	0	0	0	0	0	0	0	0	0	0	0	0	0	0	0	0	0	0	0	0	0	0	0	0	0	0	0	0	0	0	0	0	0	0	0	0	0	0	0	0
21ec6ffeb940f6f4f3c8d3675f6fa690	D_0__Bacteria;D_1__Firmicutes;D_2__Bacilli;D_3__Lactobacillales;D_4__Aerococcaceae;D_5__Aerococcus;D_6__uncultured bacterium	0	576	0	686	0	0	0	0	0	0	0	0	0	0	0	0	0	0	0	0	0	0	0	0	0	0	0	0	0	0	0	0	0	0	0	0	0	0	0	0	0	0	0	0	0	0
d211a71beb605c3b22e03e1e9d6d4cd6	D_0__Bacteria;D_1__Firmicutes;D_2__Bacilli;D_3__Lactobacillales;D_4__Aerococcaceae;D_5__Aerococcus;D_6__uncultured bacterium	0	0	0	0	881	760	0	0	0	0	0	0	0	0	0	0	0	0	0	0	0	0	0	0	0	0	0	0	0	0	0	0	0	0	0	0	0	0	0	0	0	0	0	0	0	0
a06993d991c93432beb0d6179cf7d128	D_0__Bacteria;D_1__Firmicutes;D_2__Bacilli;D_3__Lactobacillales;D_4__Aerococcaceae;D_5__Facklamia;D_6__uncultured bacterium	0	0	183	192	323	244	0	0	0	0	0	0	0	0	0	0	0	0	0	0	0	0	0	0	0	0	0	0	0	0	0	0	0	0	0	0	0	0	0	0	0	0	0	0	0	0
5956bf709c958d3886df37559ec99db1	D_0__Bacteria;D_1__Firmicutes;D_2__Bacilli;D_3__Lactobacillales;D_4__Carnobacteriaceae;D_5__Carnobacterium	0	0	0	0	0	0	0	0	0	0	0	1156	0	0	413	1434	0	0	0	0	0	0	0	0	0	0	0	0	0	0	0	0	0	0	0	0	0	0	0	0	0	0	0	0	0	0
4c22e01aafab526ba444bae36d23d998	D_0__Bacteria;D_1__Firmicutes;D_2__Bacilli;D_3__Lactobacillales;D_4__Carnobacteriaceae;D_5__Jeotgalibaca;D_6__uncultured bacterium	0	0	0	0	0	0	192	0	0	0	0	0	0	0	0	0	0	0	0	0	0	0	0	0	0	0	0	0	0	67	0	0	0	0	0	0	0	0	0	0	0	0	0	0	0	0
1027dc82cb883241f54b576285959aac	D_0__Bacteria;D_1__Firmicutes;D_2__Bacilli;D_3__Lactobacillales;D_4__Enterococcaceae;D_5__Enterococcus	0	0	0	0	0	0	238	0	0	308	0	0	0	0	0	0	0	0	0	0	0	0	0	0	0	0	0	0	0	0	0	0	0	0	0	0	0	0	0	0	0	0	0	0	0	0
0a62276598a3b46e18a3b43a18ec56f6	D_0__Bacteria;D_1__Firmicutes;D_2__Bacilli;D_3__Lactobacillales;D_4__Lactobacillaceae;D_5__Lactobacillus;D_6__uncultured bacterium	0	0	0	258	0	0	0	0	0	0	0	0	0	0	0	0	0	0	0	0	0	0	0	0	0	0	34	0	0	0	0	0	0	0	0	0	0	0	0	0	0	0	0	0	0	0
a5b0e9134812318b6825ef9e94a5e020	D_0__Bacteria;D_1__Firmicutes;D_2__Bacilli;D_3__Lactobacillales;D_4__Lactobacillaceae;D_5__Lactobacillus;D_6__uncultured bacterium	0	211	227	0	0	0	0	0	0	0	0	0	0	0	0	0	0	0	0	0	0	0	0	0	0	0	0	0	0	0	0	0	0	0	0	0	0	0	0	0	0	0	0	0	0	0
906c04c869dbbd6da3dcfab49881ebff	D_0__Bacteria;D_1__Firmicutes;D_2__Bacilli;D_3__Lactobacillales;D_4__Lactobacillaceae;D_5__Lactobacillus;D_6__uncultured bacterium	0	0	0	0	442	460	0	0	0	0	0	0	0	0	0	0	0	0	0	92	0	0	0	0	0	0	0	0	0	0	0	0	0	0	0	0	0	0	0	0	0	0	0	0	0	0
7907ee3754e0ef62275c3ff31c457abf	D_0__Bacteria;D_1__Gemmatimonadetes;D_2__Gemmatimonadetes;D_3__Gemmatimonadales;D_4__Gemmatimonadaceae;D_5__uncultured;D_6__uncultured bacterium	0	0	0	0	0	0	0	0	0	0	0	0	78	0	0	184	0	12	0	0	0	0	0	0	0	0	0	0	0	0	0	0	0	0	0	0	0	0	0	0	0	0	0	0	0	0
bf83a0d0295abb0a55741c69c7678f27	D_0__Bacteria;D_1__Gemmatimonadetes;D_2__Longimicrobia;D_3__Longimicrobiales;D_4__Longimicrobiaceae;D_5__uncultured bacterium;D_6__uncultured bacterium	0	0	0	0	0	0	0	0	0	0	0	0	0	0	0	0	0	0	0	0	58	0	0	0	0	0	0	0	0	0	0	0	0	0	0	26	0	0	0	26	0	0	0	0	0	0
d79ebce4abb908cef966500ce1c2c2a0	D_0__Bacteria;D_1__Patescibacteria;D_2__Saccharimonadia;D_3__Saccharimonadales;D_4__uncultured bacterium;D_5__uncultured bacterium;D_6__uncultured bacterium	0	36	0	38	0	0	0	0	0	0	0	0	0	0	0	0	0	0	0	0	0	0	0	0	0	0	0	0	0	0	0	0	0	0	0	0	0	0	0	0	0	0	0	0	0	0
639b728dbf2680d325b78aac45fd0c3d	D_0__Bacteria;D_1__Patescibacteria;D_2__Saccharimonadia;D_3__Saccharimonadales;D_4__uncultured bacterium;D_5__uncultured bacterium;D_6__uncultured bacterium	0	0	28	0	0	0	21	0	0	0	0	0	0	0	0	0	0	0	0	0	0	0	0	0	0	0	0	0	0	0	0	0	0	0	0	0	0	0	0	0	0	0	0	0	0	0
64e067d144640134ea98e73242eeedd8	D_0__Bacteria;D_1__Patescibacteria;D_2__Saccharimonadia;D_3__Saccharimonadales;D_4__uncultured bacterium;D_5__uncultured bacterium;D_6__uncultured bacterium	0	0	0	0	0	0	0	0	0	0	0	0	0	0	0	0	0	0	0	0	0	0	0	0	0	0	0	0	0	0	0	0	50	0	71	0	0	0	0	0	0	0	0	0	0	0
c292bfec76533c1b398a715eb1cac3fe	D_0__Bacteria;D_1__Patescibacteria;D_2__Saccharimonadia;D_3__Saccharimonadales;D_4__uncultured bacterium;D_5__uncultured bacterium;D_6__uncultured bacterium	0	0	0	0	0	0	0	0	0	0	0	0	0	0	0	0	0	0	48	0	46	0	0	0	0	0	0	0	0	0	0	0	0	0	0	0	0	0	0	0	0	0	0	0	0	0
fd3533caf4046fce3691361ea7930e28	D_0__Bacteria;D_1__Patescibacteria;D_2__Saccharimonadia;D_3__Saccharimonadales;D_4__uncultured bacterium;D_5__uncultured bacterium;D_6__uncultured bacterium	0	0	0	0	0	0	0	0	0	0	0	0	0	0	0	0	0	0	0	0	0	0	0	0	0	0	0	0	0	0	0	0	0	0	0	0	0	168	115	0	67	0	0	0	0	0
161dc12be37657f00914e7543c5165e3	D_0__Bacteria;D_1__Planctomycetes;D_2__Planctomycetacia;D_3__Isosphaerales;D_4__Isosphaeraceae;D_5__Isosphaera;D_6__uncultured bacterium	0	0	0	0	0	0	0	0	0	0	0	0	0	0	0	0	0	0	0	0	0	0	0	0	0	0	0	0	0	0	0	0	0	0	0	0	206	0	463	0	0	0	0	153	0	0
7b2e68baec6080317c70afcda0d2f793	D_0__Bacteria;D_1__Planctomycetes;D_2__Planctomycetacia;D_3__Isosphaerales;D_4__Isosphaeraceae;D_5__Isosphaera;D_6__uncultured bacterium	0	0	0	0	0	0	0	0	0	0	0	0	0	0	0	0	0	0	0	0	246	0	0	0	0	0	0	0	0	0	0	0	0	0	0	0	0	0	0	0	0	0	0	0	47	0
80f2e9e30a60dfab3ffac84227ded849	D_0__Bacteria;D_1__Planctomycetes;D_2__Planctomycetacia;D_3__Isosphaerales;D_4__Isosphaeraceae;D_5__Isosphaera;D_6__uncultured bacterium	0	0	0	0	0	0	0	0	0	0	0	0	0	0	0	0	0	0	0	0	0	0	0	0	0	724	0	0	0	0	0	0	0	0	0	0	351	0	0	0	0	0	347	0	0	0
ab7c8b2e6f1b9b04415c1a0e2c646c93	D_0__Bacteria;D_1__Planctomycetes;D_2__Planctomycetacia;D_3__Isosphaerales;D_4__Isosphaeraceae;D_5__Isosphaera;D_6__uncultured bacterium	0	0	0	0	0	0	0	0	0	0	0	0	0	0	0	112	0	283	0	0	0	0	0	0	0	0	0	0	0	0	0	0	0	0	0	0	0	0	0	0	0	0	0	0	0	0
d0dd182db7fae6396ae60cba7adaf974	D_0__Bacteria;D_1__Planctomycetes;D_2__Planctomycetacia;D_3__Isosphaerales;D_4__Isosphaeraceae;D_5__Paludisphaera;D_6__uncultured bacterium	0	0	0	0	0	0	0	0	0	0	0	0	63	0	0	0	0	219	0	0	0	0	0	0	0	0	0	0	0	0	0	0	0	0	0	0	0	0	0	0	0	0	0	0	0	0
42828f2e8337992a432b4638dad26237	D_0__Bacteria;D_1__Planctomycetes;D_2__Planctomycetacia;D_3__Isosphaerales;D_4__Isosphaeraceae;D_5__Singulisphaera	0	0	0	0	0	0	0	0	0	0	0	0	0	0	0	0	0	0	0	0	0	0	0	0	0	0	0	0	0	0	0	0	0	0	0	0	0	0	0	0	0	230	0	0	0	15
947b74325ae2b692915cbf0c29d9872c	D_0__Bacteria;D_1__Planctomycetes;D_2__Planctomycetacia;D_3__Pirellulales;D_4__Pirellulaceae	0	0	0	0	0	0	74	0	0	46	0	67	43	0	0	72	0	0	0	0	75	0	0	48	0	0	176	275	268	68	0	0	65	41	95	0	0	0	0	0	0	0	0	0	0	0
374ba3be72f661317406d65f459f58ca	D_0__Bacteria;D_1__Planctomycetes;D_2__Planctomycetacia;D_3__Pirellulales;D_4__Pirellulaceae	0	0	89	0	0	76	40	0	0	46	0	126	91	0	157	0	129	0	0	0	0	0	0	202	0	0	132	0	219	37	98	0	40	135	66	0	0	0	0	0	0	0	0	0	0	0
079df9abfafdb175c174c076a3f54b35	D_0__Bacteria;D_1__Planctomycetes;D_2__Planctomycetacia;D_3__Pirellulales;D_4__Pirellulaceae	0	121	0	0	0	0	55	0	0	73	45	53	51	66	0	160	84	0	0	226	146	200	287	73	82	0	99	0	98	112	0	0	65	61	133	0	0	0	0	0	0	0	0	0	15	0
d178a01b1a525a0344b7860b25d741c1	D_0__Bacteria;D_1__Planctomycetes;D_2__Planctomycetacia;D_3__Pirellulales;D_4__Pirellulaceae	0	0	0	0	0	0	34	0	0	36	0	0	0	0	0	43	0	0	0	0	0	0	0	92	0	0	82	0	0	0	0	0	49	0	112	0	0	0	0	0	0	0	0	0	0	0
adffd524b4d9fcb1a3f6bbb76fdee419	D_0__Bacteria;D_1__Planctomycetes;D_2__Planctomycetacia;D_3__Pirellulales;D_4__Pirellulaceae	0	0	0	0	0	0	30	0	0	72	32	0	0	0	0	0	0	159	0	0	0	0	0	0	159	0	67	0	0	56	229	57	61	43	79	0	0	0	0	0	0	0	0	0	0	0
fa0283aee8a76bb08c3e0312658eaa6b	D_0__Bacteria;D_1__Planctomycetes;D_2__Planctomycetacia;D_3__Pirellulales;D_4__Pirellulaceae	0	0	0	0	0	0	48	0	0	61	31	0	101	0	0	0	107	0	0	0	0	0	0	102	0	0	42	45	0	63	0	0	67	48	98	0	0	0	0	0	0	0	0	0	0	0
10798f24bc1c13ed83e7102c6d8ff3fe	D_0__Bacteria;D_1__Planctomycetes;D_2__Planctomycetacia;D_3__Pirellulales;D_4__Pirellulaceae	0	158	0	201	0	0	41	0	0	48	21	259	0	0	0	0	0	0	0	0	0	0	0	0	0	0	0	0	0	0	127	0	20	0	0	0	0	0	0	0	0	0	0	0	0	0
726d8bc9634bfc13fa415d89d2e393b1	D_0__Bacteria;D_1__Planctomycetes;D_2__Planctomycetacia;D_3__Pirellulales;D_4__Pirellulaceae	0	114	0	0	0	0	54	0	0	39	42	0	33	279	0	0	0	0	0	92	0	0	0	31	0	0	0	0	0	153	0	0	47	72	66	0	0	0	0	0	0	0	0	0	0	0
87e3fa29b8b1123a0bc846e34c8d87e7	D_0__Bacteria;D_1__Planctomycetes;D_2__Planctomycetacia;D_3__Pirellulales;D_4__Pirellulaceae	0	108	0	0	0	0	0	0	0	30	0	0	0	0	0	0	0	0	0	0	0	0	0	0	0	0	0	0	0	56	0	0	0	0	0	0	0	0	0	0	0	0	0	0	0	0
0d3823324b3f8d46c4ad79bfd7df33ed	D_0__Bacteria;D_1__Planctomycetes;D_2__Planctomycetacia;D_3__Pirellulales;D_4__Pirellulaceae	0	53	0	0	0	0	89	0	0	49	0	67	58	227	0	0	0	0	0	0	0	0	0	63	0	0	0	0	0	69	0	0	66	0	160	0	0	0	0	0	0	0	0	0	0	0
d3fb7b8dff79d8bd964c3d2dec653068	D_0__Bacteria;D_1__Planctomycetes;D_2__Planctomycetacia;D_3__Pirellulales;D_4__Pirellulaceae	0	40	0	83	0	0	24	0	0	34	41	0	31	0	0	116	0	0	0	0	0	0	0	0	64	0	0	0	0	0	0	0	24	0	0	0	0	0	0	0	0	0	0	0	0	0
05e9efbebe46249ea6eea0b3b07ff8a9	D_0__Bacteria;D_1__Planctomycetes;D_2__Planctomycetacia;D_3__Pirellulales;D_4__Pirellulaceae	0	0	0	0	0	0	35	0	129	48	71	37	89	0	0	0	0	0	0	0	0	0	0	83	0	0	0	0	0	48	0	0	34	51	68	0	0	0	0	0	0	0	0	0	0	0
14c5c2725af2173cc891a98be8d76217	D_0__Bacteria;D_1__Planctomycetes;D_2__Planctomycetacia;D_3__Pirellulales;D_4__Pirellulaceae	0	0	0	0	0	0	22	0	0	38	28	144	41	0	0	27	0	0	0	0	113	0	103	0	33	0	0	0	0	41	0	92	50	37	62	0	0	0	0	0	0	0	0	0	0	0
26671d8329af3226dbdc328eedf91d77	D_0__Bacteria;D_1__Planctomycetes;D_2__Planctomycetacia;D_3__Pirellulales;D_4__Pirellulaceae	0	0	0	0	0	87	62	0	0	38	17	71	34	0	0	0	0	0	0	0	0	0	103	0	0	0	0	0	0	0	0	0	19	0	58	0	0	0	0	0	0	0	0	0	0	0
2ffcf01b3157ec9b36e56405569d8935	D_0__Bacteria;D_1__Planctomycetes;D_2__Planctomycetacia;D_3__Pirellulales;D_4__Pirellulaceae	0	0	0	0	0	0	0	0	0	44	0	125	74	0	0	0	0	0	0	0	0	0	0	0	0	0	0	0	0	0	0	0	0	0	0	0	0	0	0	0	0	0	0	0	0	0
33baca5fc7b732c688de449e08b85828	D_0__Bacteria;D_1__Planctomycetes;D_2__Planctomycetacia;D_3__Pirellulales;D_4__Pirellulaceae	0	0	0	0	0	0	0	0	0	0	0	0	0	0	0	0	0	0	0	0	0	0	0	0	0	0	0	0	0	0	0	0	0	0	0	0	425	0	0	0	0	217	0	0	0	0
3b547742e7813b61c93ac02067151ad7	D_0__Bacteria;D_1__Planctomycetes;D_2__Planctomycetacia;D_3__Pirellulales;D_4__Pirellulaceae	0	0	0	0	70	0	33	0	0	46	104	35	33	0	0	0	0	0	0	0	0	0	0	0	0	0	0	0	0	0	0	0	53	41	52	0	0	0	0	0	0	0	0	0	0	0
52ed75f6363d331096ae01ce994fe258	D_0__Bacteria;D_1__Planctomycetes;D_2__Planctomycetacia;D_3__Pirellulales;D_4__Pirellulaceae	0	0	0	0	121	0	29	0	0	63	0	0	0	0	0	0	0	0	0	0	0	0	0	0	0	0	0	0	0	0	0	0	0	0	0	0	0	0	0	0	0	0	0	0	0	0
53a7c43a005f8bc4f9b84985bde3b8b2	D_0__Bacteria;D_1__Planctomycetes;D_2__Planctomycetacia;D_3__Pirellulales;D_4__Pirellulaceae	0	0	0	0	0	0	73	0	0	65	0	0	32	0	0	0	0	0	0	0	0	0	0	0	0	0	0	0	99	0	0	0	54	84	0	0	0	0	0	0	0	0	0	0	0	0
585587fda96f6de9a4fdb6b3ca7fb733	D_0__Bacteria;D_1__Planctomycetes;D_2__Planctomycetacia;D_3__Pirellulales;D_4__Pirellulaceae	0	0	0	0	0	0	39	0	0	33	0	0	47	0	0	0	0	0	0	113	0	147	143	0	0	0	0	0	0	0	0	0	35	0	0	0	0	0	0	0	0	0	0	0	0	0
60696cff36338a137eac392caf750a43	D_0__Bacteria;D_1__Planctomycetes;D_2__Planctomycetacia;D_3__Pirellulales;D_4__Pirellulaceae	0	0	0	0	0	0	32	0	0	27	0	0	0	0	0	0	0	0	0	0	0	0	0	0	0	0	0	161	60	0	0	0	43	0	99	0	0	0	0	0	0	0	0	0	0	0
70766eaf6de88161d6d61127a527f874	D_0__Bacteria;D_1__Planctomycetes;D_2__Planctomycetacia;D_3__Pirellulales;D_4__Pirellulaceae	0	0	0	0	0	0	26	0	0	31	0	124	63	0	0	0	0	0	0	0	0	0	0	0	0	0	0	0	0	0	0	0	0	0	0	0	0	0	0	0	0	0	0	0	0	0
785c08849f2f6125e2200d7b84d01ba6	D_0__Bacteria;D_1__Planctomycetes;D_2__Planctomycetacia;D_3__Pirellulales;D_4__Pirellulaceae	0	0	0	0	0	58	45	0	0	71	29	38	41	0	0	59	0	0	0	37	137	0	0	0	178	0	0	0	52	92	0	0	60	43	80	0	0	0	0	0	0	0	0	163	0	0
7873ab014399f869f74800168121d1d3	D_0__Bacteria;D_1__Planctomycetes;D_2__Planctomycetacia;D_3__Pirellulales;D_4__Pirellulaceae	0	0	0	0	0	0	76	0	0	37	80	0	0	0	0	0	0	0	0	0	0	0	0	0	0	0	0	0	0	0	142	0	0	0	0	0	0	0	0	0	0	0	0	0	0	0
7d9ca3dd1e198ced5634d32b3602e67d	D_0__Bacteria;D_1__Planctomycetes;D_2__Planctomycetacia;D_3__Pirellulales;D_4__Pirellulaceae	0	0	0	0	0	0	34	0	177	45	31	86	29	0	0	32	0	210	0	0	0	0	0	0	0	0	0	0	0	105	171	0	28	24	83	0	0	0	0	0	0	0	0	0	0	0
81ecdc1adf4c6eabadd5c319104d150f	D_0__Bacteria;D_1__Planctomycetes;D_2__Planctomycetacia;D_3__Pirellulales;D_4__Pirellulaceae	0	0	0	0	132	146	35	0	0	105	68	133	66	0	282	64	0	0	401	0	0	0	0	60	0	0	0	0	0	71	223	0	137	51	102	0	0	0	0	0	0	0	0	0	0	0
95a06c77dfecae0077cb569919bb9aa5	D_0__Bacteria;D_1__Planctomycetes;D_2__Planctomycetacia;D_3__Pirellulales;D_4__Pirellulaceae	0	0	0	0	0	0	29	0	0	0	0	66	0	0	0	0	0	0	0	0	0	0	0	0	0	0	0	0	191	0	0	0	0	0	0	0	0	0	0	0	0	0	0	0	0	0
c2b82d613c7b288b07666e02f9ebba4f	D_0__Bacteria;D_1__Planctomycetes;D_2__Planctomycetacia;D_3__Pirellulales;D_4__Pirellulaceae	0	0	0	0	0	0	37	0	0	52	28	136	34	0	0	0	0	0	0	0	0	0	0	0	70	0	0	0	222	0	0	0	44	69	0	0	0	0	0	0	0	0	0	0	0	0
c40a23dde63967f86297acc3705159fa	D_0__Bacteria;D_1__Planctomycetes;D_2__Planctomycetacia;D_3__Pirellulales;D_4__Pirellulaceae	0	0	0	0	0	0	44	168	0	42	0	38	51	0	0	0	0	0	0	0	24	0	0	0	0	0	0	0	0	60	0	0	109	34	75	0	0	0	0	223	0	0	0	0	0	0
c79f606f10c4ae40923eb7586cffdcf7	D_0__Bacteria;D_1__Planctomycetes;D_2__Planctomycetacia;D_3__Pirellulales;D_4__Pirellulaceae	0	0	208	0	0	0	31	0	0	39	0	0	35	0	0	128	0	0	0	0	0	0	0	0	0	0	0	0	0	0	0	0	30	0	0	0	0	0	0	0	0	0	0	0	0	0
dac67a8f6d8d38591a3d92b55812ad9e	D_0__Bacteria;D_1__Planctomycetes;D_2__Planctomycetacia;D_3__Pirellulales;D_4__Pirellulaceae	0	0	0	0	0	0	0	0	0	0	0	0	0	0	0	0	182	0	0	0	0	0	0	0	0	304	0	0	0	0	0	0	0	0	0	0	0	0	0	0	0	0	0	0	0	0
e10caba9dafd2bd6be51f2e6179e6e3d	D_0__Bacteria;D_1__Planctomycetes;D_2__Planctomycetacia;D_3__Pirellulales;D_4__Pirellulaceae	0	0	0	0	61	0	0	0	0	40	104	0	57	0	0	0	0	0	0	0	0	0	0	0	0	0	0	0	0	0	0	0	0	0	0	0	0	0	0	0	0	0	0	0	0	0
e277b6f0ec89827e8d1f86591cc868dd	D_0__Bacteria;D_1__Planctomycetes;D_2__Planctomycetacia;D_3__Pirellulales;D_4__Pirellulaceae	0	0	0	0	0	0	43	0	0	40	81	0	0	0	0	0	0	0	0	26	0	0	0	0	0	0	0	156	0	0	0	81	34	0	61	0	0	0	0	0	0	0	0	0	0	0
e40a266865dd6e168e61bcc4469cb87e	D_0__Bacteria;D_1__Planctomycetes;D_2__Planctomycetacia;D_3__Pirellulales;D_4__Pirellulaceae	0	0	212	0	0	0	42	0	0	67	0	84	0	0	0	0	0	0	0	0	0	0	0	0	0	0	0	0	0	0	0	0	26	0	0	0	0	0	0	0	0	0	0	0	0	0
ed2ba66f32dd5bb37d20d769db6d8f9f	D_0__Bacteria;D_1__Planctomycetes;D_2__Planctomycetacia;D_3__Pirellulales;D_4__Pirellulaceae	0	0	0	0	91	151	77	0	0	23	0	0	0	0	0	0	0	0	0	0	0	0	0	0	0	0	0	0	0	0	0	0	24	0	0	0	0	0	0	0	0	0	0	0	0	0
f46372e7fcad461743fbff41dbe78fdd	D_0__Bacteria;D_1__Planctomycetes;D_2__Planctomycetacia;D_3__Pirellulales;D_4__Pirellulaceae	0	0	0	0	0	0	58	0	247	55	27	61	42	160	0	0	0	0	0	0	0	0	0	68	79	0	0	0	0	122	38	29	68	49	97	0	0	0	0	0	0	0	0	0	0	23
f504e6699a927280264b155cc1cdc394	D_0__Bacteria;D_1__Planctomycetes;D_2__Planctomycetacia;D_3__Pirellulales;D_4__Pirellulaceae	0	0	0	0	0	0	0	0	0	25	0	0	32	0	0	0	0	0	0	0	72	0	0	0	0	0	0	86	0	118	0	0	26	28	38	0	0	0	0	0	0	0	0	0	0	0
fa2aee2aa90386be711b86f1c8b8c3c6	D_0__Bacteria;D_1__Planctomycetes;D_2__Planctomycetacia;D_3__Pirellulales;D_4__Pirellulaceae	0	0	0	0	0	71	23	0	0	31	0	0	29	0	0	0	0	0	0	0	0	0	0	0	0	0	0	0	0	0	0	0	33	0	120	0	0	0	0	0	0	0	0	0	0	0
0bd1fccbf375c3d4f88a480c78d25bd4	D_0__Bacteria;D_1__Planctomycetes;D_2__Planctomycetacia;D_3__Pirellulales;D_4__Pirellulaceae;D_5__Blastopirellula	0	0	0	0	22	0	0	0	0	0	0	0	0	0	0	61	0	0	0	0	0	0	0	0	0	0	0	0	0	0	0	0	0	0	0	0	0	0	0	0	0	0	0	0	0	0
0fab53ea255fd55a78634aeb58ae2f32	D_0__Bacteria;D_1__Planctomycetes;D_2__Planctomycetacia;D_3__Pirellulales;D_4__Pirellulaceae;D_5__Blastopirellula	0	0	0	0	0	0	0	0	0	0	0	0	124	0	0	49	0	0	128	0	189	0	0	148	0	0	0	0	0	0	0	0	94	0	0	0	0	0	0	0	0	0	0	0	0	0
13aee3796fd240cf4b8c3939fd76bd9a	D_0__Bacteria;D_1__Planctomycetes;D_2__Planctomycetacia;D_3__Pirellulales;D_4__Pirellulaceae;D_5__Blastopirellula	0	0	0	0	0	0	0	0	0	0	0	0	79	0	0	60	309	0	53	0	0	0	0	107	0	0	0	0	0	0	0	0	0	0	0	0	0	0	0	0	0	0	0	0	0	0
1c057c45ba21570e06d48f928fd9359c	D_0__Bacteria;D_1__Planctomycetes;D_2__Planctomycetacia;D_3__Pirellulales;D_4__Pirellulaceae;D_5__Blastopirellula	0	0	0	0	0	0	0	0	0	0	0	0	0	0	0	82	0	367	0	0	0	276	0	0	0	0	0	0	0	0	0	0	0	0	0	0	0	0	0	0	0	0	0	0	0	0
2756a3ffffa6057e61796bfc6a770db4	D_0__Bacteria;D_1__Planctomycetes;D_2__Planctomycetacia;D_3__Pirellulales;D_4__Pirellulaceae;D_5__Blastopirellula	0	0	0	0	0	0	0	0	0	0	0	0	131	0	0	51	0	0	0	0	179	0	0	0	0	0	0	0	0	0	0	0	0	0	0	0	0	0	0	0	0	0	0	0	0	0
2b474cadc6e5870f25ce94830ba644e9	D_0__Bacteria;D_1__Planctomycetes;D_2__Planctomycetacia;D_3__Pirellulales;D_4__Pirellulaceae;D_5__Blastopirellula	0	0	0	0	0	0	0	0	0	0	0	0	50	0	0	98	0	0	115	127	145	0	0	0	0	0	0	0	0	0	0	0	0	0	0	0	0	0	0	0	0	0	0	0	0	0
33dd40bd154dd61af24a6a3c34abfed6	D_0__Bacteria;D_1__Planctomycetes;D_2__Planctomycetacia;D_3__Pirellulales;D_4__Pirellulaceae;D_5__Blastopirellula	0	0	0	0	0	21	187	0	0	0	0	0	0	0	0	52	0	0	0	0	0	0	0	0	0	0	0	0	0	0	0	0	0	0	382	301	0	0	0	0	0	0	0	0	0	0
50df08b7553bb0ac58f4a808c08c1d0c	D_0__Bacteria;D_1__Planctomycetes;D_2__Planctomycetacia;D_3__Pirellulales;D_4__Pirellulaceae;D_5__Blastopirellula	0	0	0	0	0	0	0	0	0	0	0	0	0	0	0	0	0	0	0	0	0	0	0	0	0	0	0	0	0	0	0	0	0	0	0	0	0	0	0	0	120	0	353	0	0	0
5f4f8f4345d812e8a65f929512190a1a	D_0__Bacteria;D_1__Planctomycetes;D_2__Planctomycetacia;D_3__Pirellulales;D_4__Pirellulaceae;D_5__Blastopirellula	0	0	0	0	0	0	0	0	0	0	107	0	0	0	0	91	0	0	0	0	0	0	0	0	0	0	0	0	0	0	0	0	0	0	0	0	0	0	0	0	0	0	0	0	0	0
7ee5b562cd3c484f5c5903d43a8e4b47	D_0__Bacteria;D_1__Planctomycetes;D_2__Planctomycetacia;D_3__Pirellulales;D_4__Pirellulaceae;D_5__Blastopirellula	0	0	0	0	0	0	0	0	0	0	0	0	0	0	0	0	224	0	0	0	0	0	0	0	0	0	0	0	0	0	0	0	0	0	0	299	0	0	0	0	0	0	0	0	0	0
8673f5492a1c0ff76fbe488df2183f39	D_0__Bacteria;D_1__Planctomycetes;D_2__Planctomycetacia;D_3__Pirellulales;D_4__Pirellulaceae;D_5__Blastopirellula	0	0	0	0	0	0	0	0	0	0	0	0	0	0	0	47	0	0	154	0	0	0	0	97	0	0	0	0	0	0	0	0	0	0	0	0	0	0	0	0	0	0	0	0	0	0
87f9b295db3e3fdd80e45d96068473a4	D_0__Bacteria;D_1__Planctomycetes;D_2__Planctomycetacia;D_3__Pirellulales;D_4__Pirellulaceae;D_5__Blastopirellula	0	0	0	0	0	0	0	0	0	0	0	0	0	0	0	0	0	0	0	0	0	0	0	0	0	317	0	0	0	0	0	0	0	0	0	0	226	444	0	0	0	0	0	0	0	0
88c4ebfa738ade1c486ccfb6cd48d256	D_0__Bacteria;D_1__Planctomycetes;D_2__Planctomycetacia;D_3__Pirellulales;D_4__Pirellulaceae;D_5__Blastopirellula	0	0	0	0	0	0	0	0	0	0	0	0	0	0	0	0	0	0	0	0	81	0	0	0	0	0	0	0	101	0	0	0	0	0	0	0	0	0	0	0	0	0	0	0	0	0
94b7624f80e7e314033ea024bd3be41f	D_0__Bacteria;D_1__Planctomycetes;D_2__Planctomycetacia;D_3__Pirellulales;D_4__Pirellulaceae;D_5__Blastopirellula	0	0	11	0	0	0	0	0	0	0	0	0	0	0	314	60	0	0	42	0	32	0	0	0	0	0	0	0	0	0	0	0	0	0	0	0	0	0	248	180	228	0	0	0	0	0
b52b3c21ac5c574c6c226f903bbd0aba	D_0__Bacteria;D_1__Planctomycetes;D_2__Planctomycetacia;D_3__Pirellulales;D_4__Pirellulaceae;D_5__Blastopirellula	0	0	0	0	0	0	0	0	0	0	0	344	76	0	0	73	0	0	37	0	62	195	0	0	0	0	0	0	0	0	0	0	97	0	0	0	0	0	0	0	0	0	0	0	32	0
d603214c1f2725b7653e4e7e555d913d	D_0__Bacteria;D_1__Planctomycetes;D_2__Planctomycetacia;D_3__Pirellulales;D_4__Pirellulaceae;D_5__Blastopirellula	0	0	0	0	0	0	0	0	0	151	0	0	0	0	0	74	0	0	34	0	0	0	0	0	0	0	0	0	0	0	0	0	0	203	0	0	0	0	0	0	0	0	0	0	0	0
f5aef793c27d22cb118bbfaa585f79a5	D_0__Bacteria;D_1__Planctomycetes;D_2__Planctomycetacia;D_3__Pirellulales;D_4__Pirellulaceae;D_5__Blastopirellula	0	0	0	0	0	0	0	0	0	0	0	0	0	0	0	0	0	0	0	0	0	0	0	0	0	0	0	0	0	0	0	0	0	0	0	0	0	0	0	286	144	0	0	0	0	99
fa54d6c56e691fb1902fe2f483df979c	D_0__Bacteria;D_1__Planctomycetes;D_2__Planctomycetacia;D_3__Pirellulales;D_4__Pirellulaceae;D_5__Blastopirellula	0	0	0	0	0	0	0	0	0	0	0	0	0	0	0	0	0	0	0	0	0	0	0	0	0	0	0	0	0	0	0	0	0	0	0	0	0	0	0	0	0	343	0	185	0	0
77701a4a928e9d47da1d0ee82bb59bd1	D_0__Bacteria;D_1__Planctomycetes;D_2__Planctomycetacia;D_3__Planctomycetales;D_4__Rubinisphaeraceae;D_5__Planctomicrobium	0	0	0	0	0	0	0	0	0	0	0	0	0	0	0	0	0	0	160	0	0	0	0	0	0	0	0	0	0	0	0	0	0	0	0	0	0	0	0	0	0	0	38	0	0	0
af9bacb2ad8e0bea9513ee01652d7f21	D_0__Bacteria;D_1__Planctomycetes;D_2__Planctomycetacia;D_3__Planctomycetales;D_4__Rubinisphaeraceae;D_5__Planctomicrobium	0	0	0	0	0	0	0	0	0	0	0	0	0	49	0	0	0	0	0	0	0	0	0	22	0	0	0	0	0	0	0	0	0	0	0	0	0	0	0	0	0	0	0	0	0	0
224686f901f1d83d8feb6e1368fd9cb3	D_0__Bacteria;D_1__Planctomycetes;D_2__Planctomycetacia;D_3__Planctomycetales;D_4__uncultured;D_5__uncultured bacterium;D_6__uncultured bacterium	0	0	0	0	0	0	138	0	0	109	0	0	0	0	0	0	0	0	0	0	0	0	0	0	0	0	0	0	214	0	0	0	0	0	0	0	0	0	0	0	0	0	0	0	0	0
2a5721126f5fd8f8fab4619942236f5d	D_0__Bacteria;D_1__Planctomycetes;D_2__Planctomycetacia;D_3__Planctomycetales;D_4__uncultured;D_5__uncultured bacterium;D_6__uncultured bacterium	0	0	0	0	0	0	60	0	42	0	0	0	0	0	0	0	0	0	0	0	0	0	0	0	0	0	0	0	0	0	66	0	0	0	0	0	0	0	0	0	0	0	0	0	0	0
354f8888d0e5f65348dd7c63f0935e03	D_0__Bacteria;D_1__Planctomycetes;D_2__Planctomycetacia;D_3__Planctomycetales;D_4__uncultured;D_5__uncultured bacterium;D_6__uncultured bacterium	0	0	0	0	0	0	0	0	0	0	0	0	0	0	0	0	0	0	0	78	0	0	0	0	0	0	0	0	0	120	0	0	0	0	0	0	0	0	0	0	0	0	0	0	0	0
75611a14156a4de6845c7cfc8971f7d4	D_0__Bacteria;D_1__Planctomycetes;D_2__Planctomycetacia;D_3__Planctomycetales;D_4__uncultured;D_5__uncultured bacterium;D_6__uncultured bacterium	0	0	0	0	0	0	0	0	0	90	0	0	0	0	0	0	0	0	0	0	0	106	0	0	0	0	0	0	0	0	0	0	0	0	0	0	0	0	0	0	0	0	0	0	0	0
789d525fb4a97b06fdf02da3fbc9db1e	D_0__Bacteria;D_1__Planctomycetes;D_2__Planctomycetacia;D_3__Planctomycetales;D_4__uncultured;D_5__uncultured bacterium;D_6__uncultured bacterium	0	0	0	15	0	0	0	0	0	0	0	0	0	0	0	0	0	0	0	0	69	0	0	0	0	0	0	0	0	0	0	0	0	0	0	0	0	0	0	0	0	0	0	0	0	0
7b3af80585c2522f324783b9b45281fa	D_0__Bacteria;D_1__Planctomycetes;D_2__Planctomycetacia;D_3__Planctomycetales;D_4__uncultured;D_5__uncultured bacterium;D_6__uncultured bacterium	0	0	0	0	0	17	0	45	0	0	0	0	180	0	0	0	0	0	0	0	0	0	0	0	0	0	0	0	0	0	0	0	0	0	0	0	0	0	0	0	0	10	0	0	0	0
c487293ad26c731d8751645a06e20fc2	D_0__Bacteria;D_1__Planctomycetes;D_2__Planctomycetacia;D_3__Planctomycetales;D_4__uncultured;D_5__uncultured bacterium;D_6__uncultured bacterium	0	0	0	0	0	0	68	0	0	128	0	0	0	0	178	0	0	0	0	0	0	0	0	0	0	0	0	0	0	0	0	0	0	0	0	0	0	0	0	0	0	0	0	0	0	0
c95422347dd50ab72e36d8aaa387753d	D_0__Bacteria;D_1__Planctomycetes;D_2__Planctomycetacia;D_3__Planctomycetales;D_4__uncultured;D_5__uncultured bacterium;D_6__uncultured bacterium	0	0	0	0	0	0	0	0	0	0	0	0	0	0	0	0	0	0	0	113	0	0	0	0	82	0	0	0	0	0	0	0	0	0	14	0	0	0	0	0	0	0	0	0	0	0
eec4cdb361713918f437210272c0ae03	D_0__Bacteria;D_1__Planctomycetes;D_2__Planctomycetacia;D_3__Planctomycetales;D_4__uncultured;D_5__uncultured bacterium;D_6__uncultured bacterium	0	0	0	0	22	0	121	0	0	0	0	0	0	0	0	0	0	0	0	0	0	0	0	0	0	0	0	0	0	0	0	0	0	0	0	0	0	0	0	0	0	0	0	0	0	0
f3666488c87ab480d17032750e5617bf	D_0__Bacteria;D_1__Planctomycetes;D_2__Planctomycetacia;D_3__Planctomycetales;D_4__uncultured;D_5__uncultured bacterium;D_6__uncultured bacterium	0	0	0	0	0	0	52	0	0	0	0	0	118	0	0	0	0	0	0	113	0	0	0	0	0	0	0	0	0	0	0	0	0	0	0	0	0	0	0	0	23	0	0	0	0	0
31e3ee3ce7ba49b1dfac7c22337f8e75	D_0__Bacteria;D_1__Proteobacteria;D_2__Alphaproteobacteria;D_3__Acetobacterales;D_4__Acetobacteraceae;D_5__uncultured;D_6__uncultured bacterium	0	0	0	0	0	0	0	0	0	0	0	0	0	0	0	0	0	0	0	0	0	0	0	0	0	0	0	0	0	0	0	0	0	0	0	0	68	0	0	0	30	44	0	0	0	0
4881adeb08ed5c2e56622c261f563bb1	D_0__Bacteria;D_1__Proteobacteria;D_2__Alphaproteobacteria;D_3__Acetobacterales;D_4__Acetobacteraceae;D_5__uncultured;D_6__uncultured bacterium	0	0	0	0	0	0	0	0	0	0	0	0	0	0	0	0	0	0	0	0	0	0	0	0	0	0	0	0	0	0	0	0	0	0	0	0	0	0	166	0	0	0	42	103	0	13
db8371b52002b56d358b381c999f7a52	D_0__Bacteria;D_1__Proteobacteria;D_2__Alphaproteobacteria;D_3__Acetobacterales;D_4__Acetobacteraceae;D_5__uncultured;D_6__uncultured bacterium	0	0	0	0	0	0	0	0	0	0	0	0	0	0	0	0	0	0	0	0	0	0	0	0	0	0	0	0	0	0	0	0	7	20	0	0	0	0	0	0	0	0	0	0	0	0
ede6e84807e452992266d1cc9ef88c01	D_0__Bacteria;D_1__Proteobacteria;D_2__Alphaproteobacteria;D_3__Caulobacterales;D_4__Caulobacteraceae;D_5__Brevundimonas	0	625	0	750	603	550	907	0	0	1029	1226	1464	750	571	0	1228	612	492	0	0	427	0	0	0	0	0	556	629	513	0	0	0	0	0	0	0	0	0	0	0	0	0	0	0	0	0
9857eff3020f3226584944fa7b20f94f	D_0__Bacteria;D_1__Proteobacteria;D_2__Alphaproteobacteria;D_3__Caulobacterales;D_4__Caulobacteraceae;D_5__Brevundimonas	0	0	0	0	0	0	0	0	0	0	0	0	0	0	0	216	0	0	0	0	0	0	0	0	0	0	216	0	0	0	0	0	0	0	0	0	0	0	0	0	0	0	0	0	0	0
c0f1dcd82c1b8cd675d2a4f4862d4954	D_0__Bacteria;D_1__Proteobacteria;D_2__Alphaproteobacteria;D_3__Caulobacterales;D_4__Caulobacteraceae;D_5__Brevundimonas	0	0	0	0	0	0	55	0	0	84	29	0	272	0	0	0	0	0	0	0	0	0	0	0	0	0	142	0	0	0	0	0	0	0	0	0	0	0	0	0	0	0	0	0	0	0
03d6d15e5e8714f85be238121e3369d8	D_0__Bacteria;D_1__Proteobacteria;D_2__Alphaproteobacteria;D_3__Caulobacterales;D_4__Caulobacteraceae;D_5__Brevundimonas	0	0	0	0	0	0	0	0	0	268	33	0	0	0	0	0	0	0	0	0	0	0	0	0	0	0	0	0	0	0	154	0	0	0	0	0	0	0	0	0	0	0	0	0	0	0
7ed38114c8afd623d5477ff488265243	D_0__Bacteria;D_1__Proteobacteria;D_2__Alphaproteobacteria;D_3__Caulobacterales;D_4__Caulobacteraceae;D_5__Brevundimonas	0	0	338	0	0	0	452	0	0	517	0	0	0	0	565	0	0	0	381	0	0	0	0	0	0	307	0	0	0	0	896	0	0	0	0	463	0	0	0	164	0	0	0	0	0	0
8e04bf108c82783831407a41f06084fd	D_0__Bacteria;D_1__Proteobacteria;D_2__Alphaproteobacteria;D_3__Caulobacterales;D_4__Caulobacteraceae;D_5__Brevundimonas	0	0	0	0	0	0	1144	0	0	1753	0	0	0	0	0	0	0	0	0	0	0	0	0	0	0	0	0	0	0	871	0	0	0	0	0	0	0	0	0	0	0	0	0	0	0	0
962e1d261b747a48e9079844707e7855	D_0__Bacteria;D_1__Proteobacteria;D_2__Alphaproteobacteria;D_3__Caulobacterales;D_4__Caulobacteraceae;D_5__Brevundimonas	0	0	0	0	0	0	1437	3478	3631	1650	2219	0	0	0	0	0	0	0	483	0	0	0	0	0	0	0	0	1671	1866	0	3221	0	0	0	0	0	0	0	0	0	0	0	0	0	0	0
b58be181eb009ba4d279521233b157b0	D_0__Bacteria;D_1__Proteobacteria;D_2__Alphaproteobacteria;D_3__Caulobacterales;D_4__Caulobacteraceae;D_5__Brevundimonas	0	0	0	0	0	0	74	0	0	81	0	0	0	0	0	0	0	145	0	0	0	0	0	0	0	0	0	0	0	0	0	0	0	0	0	0	0	0	0	0	0	0	0	0	0	0
c105f6a63cdec10c03be501bf8732297	D_0__Bacteria;D_1__Proteobacteria;D_2__Alphaproteobacteria;D_3__Caulobacterales;D_4__Caulobacteraceae;D_5__Brevundimonas	0	0	0	0	0	0	48	52	0	95	0	0	0	0	0	68	0	0	0	0	0	0	0	0	0	0	0	0	0	0	0	0	0	0	0	0	0	0	0	0	0	0	0	0	0	0
e7ece40a2646ac6a6fdf19708a80845b	D_0__Bacteria;D_1__Proteobacteria;D_2__Alphaproteobacteria;D_3__Caulobacterales;D_4__Caulobacteraceae;D_5__Brevundimonas	0	0	0	0	0	0	964	0	0	1100	0	0	0	406	0	0	459	0	0	0	0	0	0	0	0	0	0	0	0	2627	0	0	0	0	0	0	0	0	0	0	0	0	0	0	0	0
f7d0f27cbe81144b6f12c15c44904962	D_0__Bacteria;D_1__Proteobacteria;D_2__Alphaproteobacteria;D_3__Caulobacterales;D_4__Caulobacteraceae;D_5__Brevundimonas	0	0	0	0	0	0	1018	886	0	0	0	0	0	0	356	0	0	0	0	0	0	0	0	0	0	0	0	0	0	0	0	0	0	0	0	0	0	0	0	0	0	0	0	0	0	0
f8b53265c5a71be228c782b6bdd58d89	D_0__Bacteria;D_1__Proteobacteria;D_2__Alphaproteobacteria;D_3__Caulobacterales;D_4__Caulobacteraceae;D_5__Brevundimonas	0	0	418	0	0	0	0	423	596	0	0	0	0	0	0	0	0	0	0	0	0	478	575	0	349	0	0	0	0	787	0	0	0	0	0	0	0	0	0	0	269	0	0	0	0	0
f9b86d6cbd4cdc037052415dd47b8cb3	D_0__Bacteria;D_1__Proteobacteria;D_2__Alphaproteobacteria;D_3__Caulobacterales;D_4__Caulobacteraceae;D_5__Brevundimonas	0	0	0	0	0	0	77	0	0	95	0	0	0	0	0	0	0	0	0	0	0	0	0	0	0	0	0	0	0	0	0	0	0	0	0	0	0	0	0	0	0	0	0	0	0	0
11538503a4b0f6e2aa649e2cf6583764	D_0__Bacteria;D_1__Proteobacteria;D_2__Alphaproteobacteria;D_3__Rhizobiales	0	0	0	0	0	0	0	0	0	0	0	0	0	0	0	0	0	0	0	0	0	0	0	0	0	0	0	0	0	0	0	0	0	0	0	0	348	0	417	0	0	0	0	825	0	0
a2679528fc7941e94aba4403bbddb14a	D_0__Bacteria;D_1__Proteobacteria;D_2__Alphaproteobacteria;D_3__Rhizobiales	0	0	0	0	0	0	0	0	0	0	0	0	0	0	0	0	0	0	0	0	0	0	0	0	0	0	0	0	0	0	0	0	0	0	0	0	0	0	0	719	0	0	473	0	0	0
2389ee03cbdfb696f3cff84ac80a4fce	D_0__Bacteria;D_1__Proteobacteria;D_2__Alphaproteobacteria;D_3__Rhizobiales;D_4__Devosiaceae;D_5__Devosia	0	0	769	0	0	0	1640	2626	0	0	1645	0	0	0	789	0	0	0	0	0	0	0	0	0	0	0	1179	1794	0	0	3411	0	0	0	0	0	0	0	0	0	0	0	0	0	0	0
4ca11c9da8047636033ae938c05273ff	D_0__Bacteria;D_1__Proteobacteria;D_2__Alphaproteobacteria;D_3__Rhizobiales;D_4__Devosiaceae;D_5__Devosia	0	172	0	0	191	0	74	0	0	65	46	0	77	0	0	0	0	197	0	0	0	0	0	0	0	0	0	0	0	0	0	0	0	0	0	0	0	0	0	0	0	0	0	0	0	0
70e1b6d2728473891d949cddad9f225b	D_0__Bacteria;D_1__Proteobacteria;D_2__Alphaproteobacteria;D_3__Rhizobiales;D_4__Devosiaceae;D_5__Devosia	0	156	0	62	0	0	69	0	177	273	53	0	0	0	0	77	0	0	0	0	0	0	0	0	0	0	0	0	0	0	0	0	0	0	0	0	0	0	0	0	0	0	0	0	0	0
4f6c2141a5dd086e42e8612380acaccd	D_0__Bacteria;D_1__Proteobacteria;D_2__Alphaproteobacteria;D_3__Rhizobiales;D_4__Devosiaceae;D_5__Devosia	0	82	0	0	0	0	0	0	0	120	53	313	0	0	0	0	0	0	0	318	0	0	0	0	0	0	0	0	0	0	0	0	0	0	0	0	0	0	0	0	0	0	0	0	0	0
275a2348dbee5cad1045575ed1cf1a0e	D_0__Bacteria;D_1__Proteobacteria;D_2__Alphaproteobacteria;D_3__Rhizobiales;D_4__Devosiaceae;D_5__Devosia	0	0	0	0	0	0	1211	0	0	0	0	0	0	0	0	0	472	0	0	0	0	0	0	0	0	0	0	0	1586	824	0	0	0	0	0	0	0	0	0	0	0	0	0	0	0	0
3a9206bd949725b47528cf916f631b1c	D_0__Bacteria;D_1__Proteobacteria;D_2__Alphaproteobacteria;D_3__Rhizobiales;D_4__Devosiaceae;D_5__Devosia	0	0	0	114	0	0	40	0	0	80	198	0	0	0	0	0	0	0	0	0	0	0	0	0	0	0	0	0	0	0	0	0	0	0	0	0	0	0	0	0	0	0	0	0	0	0
3af29fec3b285ea045c4641fd9bc0a00	D_0__Bacteria;D_1__Proteobacteria;D_2__Alphaproteobacteria;D_3__Rhizobiales;D_4__Devosiaceae;D_5__Devosia	0	0	0	0	0	0	0	0	2853	0	0	0	0	0	0	0	0	0	0	0	0	0	0	0	0	0	0	0	0	2706	0	0	0	0	0	0	0	0	0	0	0	0	0	0	0	0
53f405d4978066f8f30e59a644a733db	D_0__Bacteria;D_1__Proteobacteria;D_2__Alphaproteobacteria;D_3__Rhizobiales;D_4__Devosiaceae;D_5__Devosia	0	0	0	0	0	0	205	22	0	51	0	0	92	0	0	0	0	0	0	0	0	0	0	0	0	0	0	0	0	0	166	0	0	0	0	0	0	0	0	0	0	0	0	0	0	0
8469c35e15b4e168e9a8772d1df76c62	D_0__Bacteria;D_1__Proteobacteria;D_2__Alphaproteobacteria;D_3__Rhizobiales;D_4__Devosiaceae;D_5__Devosia	0	0	0	0	0	0	58	0	0	287	154	0	0	0	0	0	0	0	0	0	0	0	0	0	0	0	0	0	0	0	0	0	0	0	0	0	0	0	0	0	0	0	0	0	0	0
8b2654d7a5120ae2ecd2cf45fcb70cda	D_0__Bacteria;D_1__Proteobacteria;D_2__Alphaproteobacteria;D_3__Rhizobiales;D_4__Devosiaceae;D_5__Devosia	0	0	0	0	0	0	61	27	0	74	54	0	0	0	0	173	0	0	0	0	0	0	0	0	0	0	0	0	0	0	0	0	0	0	0	0	0	0	0	0	0	0	0	0	0	0
aa061bdef19cee386d5fead31baa0000	D_0__Bacteria;D_1__Proteobacteria;D_2__Alphaproteobacteria;D_3__Rhizobiales;D_4__Devosiaceae;D_5__Devosia	0	0	0	0	0	0	0	0	0	436	0	0	143	0	0	229	0	0	0	0	0	0	0	0	0	0	0	0	0	32	0	0	0	0	0	0	0	0	0	0	0	0	0	0	0	0
bb5959b2d489b4b973e331a32e31e481	D_0__Bacteria;D_1__Proteobacteria;D_2__Alphaproteobacteria;D_3__Rhizobiales;D_4__Devosiaceae;D_5__Devosia	0	0	0	0	0	0	227	0	0	85	51	0	0	0	0	0	0	0	0	0	0	0	0	0	0	0	0	0	0	0	0	0	0	0	0	130	0	0	0	0	0	0	0	0	0	0
dd5d0e9d60b64d87b9b900f3ec1f0cef	D_0__Bacteria;D_1__Proteobacteria;D_2__Alphaproteobacteria;D_3__Rhizobiales;D_4__Devosiaceae;D_5__Devosia	0	0	0	134	0	172	0	0	0	135	0	0	0	0	0	0	0	0	0	0	0	0	0	0	0	0	0	0	0	0	0	0	0	0	0	0	0	0	0	0	0	0	0	0	0	0
2b44d294138ae185d86b4f568d2a26a5	D_0__Bacteria;D_1__Proteobacteria;D_2__Alphaproteobacteria;D_3__Rhizobiales;D_4__Devosiaceae;D_5__Devosia;D_6__uncultured bacterium	0	0	0	0	0	0	0	0	0	0	0	0	0	0	0	0	0	0	0	0	0	0	0	0	0	0	0	0	0	0	0	0	0	202	0	830	0	0	0	0	0	0	0	0	0	0
2d28b8fa1c8c3f83994ae91896065406	D_0__Bacteria;D_1__Proteobacteria;D_2__Alphaproteobacteria;D_3__Rhizobiales;D_4__Devosiaceae;D_5__Devosia;D_6__uncultured bacterium	0	0	0	112	0	170	0	0	0	0	0	0	0	0	0	0	0	0	0	0	0	0	0	0	0	0	0	0	0	0	0	0	0	0	0	0	0	0	0	0	0	0	0	0	0	0
d38bb46d22a3d384128e80e2bba613c7	D_0__Bacteria;D_1__Proteobacteria;D_2__Alphaproteobacteria;D_3__Rhizobiales;D_4__Devosiaceae;D_5__Devosia;D_6__uncultured bacterium	0	0	0	0	0	0	0	0	0	573	316	0	0	0	0	0	376	0	0	0	0	0	0	0	0	0	0	0	0	0	0	0	0	0	0	0	0	0	0	0	0	0	0	0	0	0
30bef72a9bb73338e890575bc706a3fd	D_0__Bacteria;D_1__Proteobacteria;D_2__Alphaproteobacteria;D_3__Rhizobiales;D_4__Devosiaceae;D_5__Pelagibacterium	0	0	0	0	0	372	0	0	0	0	390	0	0	0	0	0	0	0	0	0	0	0	0	0	0	0	0	0	0	0	0	0	0	0	0	0	0	0	0	0	0	0	0	0	0	0
973c3cf21d81a659e49337e7acb51da5	D_0__Bacteria;D_1__Proteobacteria;D_2__Alphaproteobacteria;D_3__Rhizobiales;D_4__Devosiaceae;D_5__Pelagibacterium	0	0	0	0	0	0	0	0	0	0	0	0	137	0	0	0	0	0	0	0	93	0	0	0	0	0	0	0	0	0	0	0	0	0	0	0	0	0	0	0	0	0	0	0	0	0
c24613d7fab403549fa47f8de5e8f6d4	D_0__Bacteria;D_1__Proteobacteria;D_2__Alphaproteobacteria;D_3__Rhizobiales;D_4__Devosiaceae;D_5__Pelagibacterium	0	0	0	0	0	0	134	0	0	0	0	0	0	0	0	261	0	0	0	0	0	0	0	0	0	0	0	0	0	0	0	0	0	0	0	0	0	0	0	0	0	0	0	0	0	0
3be0171bd9910db0469f4962c7dfbd5f	D_0__Bacteria;D_1__Proteobacteria;D_2__Alphaproteobacteria;D_3__Rhizobiales;D_4__Rhizobiaceae	0	0	0	0	0	0	813	0	0	0	0	0	0	0	0	0	0	0	0	0	0	0	0	0	0	0	544	0	0	0	1031	0	0	0	0	0	0	0	0	0	0	0	0	0	0	0
083cb8ef55a658eaf274864054121527	D_0__Bacteria;D_1__Proteobacteria;D_2__Alphaproteobacteria;D_3__Rhizobiales;D_4__Rhizobiaceae	0	284	0	0	0	111	0	0	0	242	0	0	0	0	0	0	0	0	0	0	0	0	0	0	0	0	0	0	0	0	0	0	0	0	0	0	0	0	0	0	0	0	0	0	0	0
b4b79a23d96c5f681342a34272347a54	D_0__Bacteria;D_1__Proteobacteria;D_2__Alphaproteobacteria;D_3__Rhizobiales;D_4__Rhizobiaceae	0	241	0	0	0	0	109	0	0	0	0	0	0	0	0	0	0	0	0	0	0	0	0	0	0	0	0	0	0	0	0	0	0	0	0	0	0	0	0	0	0	0	0	0	0	0
523473424a434d2caa689a793c9b17b1	D_0__Bacteria;D_1__Proteobacteria;D_2__Alphaproteobacteria;D_3__Rhizobiales;D_4__Rhizobiaceae	0	0	0	0	0	0	0	0	0	0	0	0	0	0	0	0	0	0	0	0	0	0	0	0	0	0	0	0	0	0	0	0	0	0	0	0	0	0	358	448	0	0	0	0	0	0
a50d0642b92a4014a758471b02e5123c	D_0__Bacteria;D_1__Proteobacteria;D_2__Alphaproteobacteria;D_3__Rhizobiales;D_4__Rhizobiaceae	0	0	0	0	0	0	66	174	0	120	0	0	0	0	0	185	0	0	0	0	0	0	0	0	0	0	0	0	0	0	0	0	0	0	0	0	0	0	0	0	0	0	0	0	0	0
ad82f25f9ca17269375ff574857a157e	D_0__Bacteria;D_1__Proteobacteria;D_2__Alphaproteobacteria;D_3__Rhizobiales;D_4__Rhizobiaceae	0	0	0	0	0	0	0	0	0	0	0	0	0	0	0	0	0	0	0	0	0	0	0	0	0	310	0	0	0	0	0	0	0	0	0	0	0	541	0	0	0	0	0	0	0	0
b22bfe9ab054736439d066928ead0406	D_0__Bacteria;D_1__Proteobacteria;D_2__Alphaproteobacteria;D_3__Rhizobiales;D_4__Rhizobiaceae	0	0	0	0	0	0	0	0	0	0	0	0	600	0	0	0	0	0	217	0	0	0	0	0	0	0	0	0	0	0	0	0	0	0	0	0	0	0	0	0	0	0	0	0	0	0
d0f99648caa905cfa4df9db805020a83	D_0__Bacteria;D_1__Proteobacteria;D_2__Alphaproteobacteria;D_3__Rhizobiales;D_4__Rhizobiaceae	0	0	0	0	0	0	0	0	0	0	0	0	0	0	0	0	0	0	0	0	611	0	0	0	0	585	0	0	0	0	0	0	0	0	0	0	310	0	0	0	0	0	0	0	53	0
e4ace3664a7dc73a8bfa7a3cac6a3c59	D_0__Bacteria;D_1__Proteobacteria;D_2__Alphaproteobacteria;D_3__Rhizobiales;D_4__Rhizobiaceae	0	0	0	0	0	0	377	0	0	0	0	0	0	0	0	0	0	0	0	0	0	0	0	0	0	0	0	0	0	0	0	0	0	0	0	0	0	0	0	242	0	0	0	0	0	0
ea97e7bace9b114ae1aca600789d6b04	D_0__Bacteria;D_1__Proteobacteria;D_2__Alphaproteobacteria;D_3__Rhizobiales;D_4__Rhizobiaceae	0	0	0	0	0	0	0	0	0	454	579	0	0	0	0	0	0	0	0	0	0	0	0	0	0	0	0	0	0	0	0	0	0	0	0	0	0	0	0	0	0	0	0	0	0	0
f221c4b897343434fe158af32b58ec57	D_0__Bacteria;D_1__Proteobacteria;D_2__Alphaproteobacteria;D_3__Rhizobiales;D_4__Rhizobiaceae	0	0	0	0	0	0	0	0	0	0	0	0	0	0	0	0	0	0	671	0	0	608	0	0	0	0	0	0	0	0	0	0	0	0	0	0	0	844	0	0	1031	237	0	0	0	0
032838a5450b31493acb495e5f3633e9	D_0__Bacteria;D_1__Proteobacteria;D_2__Alphaproteobacteria;D_3__Rhizobiales;D_4__Rhizobiaceae;D_5__Allorhizobium-Neorhizobium-Pararhizobium-Rhizobium	0	0	0	0	0	0	0	0	0	0	0	0	0	0	0	0	767	0	0	0	0	0	0	0	0	0	0	0	0	0	0	0	0	0	0	0	0	0	0	566	0	0	0	0	0	0
a4ff914262b541a0c22c25c13b89a39a	D_0__Bacteria;D_1__Proteobacteria;D_2__Alphaproteobacteria;D_3__Rhizobiales;D_4__Rhizobiaceae;D_5__Allorhizobium-Neorhizobium-Pararhizobium-Rhizobium	0	0	0	0	0	0	0	0	0	0	0	0	0	117	0	135	0	0	0	0	0	0	0	0	0	0	0	0	0	0	0	0	0	0	0	0	0	0	0	0	0	0	0	0	0	0
3af23bffc373919971cf83baba9666ad	D_0__Bacteria;D_1__Proteobacteria;D_2__Alphaproteobacteria;D_3__Rhizobiales;D_4__Rhizobiaceae;D_5__Allorhizobium-Neorhizobium-Pararhizobium-Rhizobium;D_6__uncultured bacterium	0	0	0	0	0	0	0	0	0	0	0	0	0	0	420	0	0	0	0	0	0	260	0	0	0	0	0	0	0	0	0	0	0	0	0	0	0	0	0	0	0	0	0	0	0	0
985d09c2a8f5e3e7906abb0a55cc5ae7	D_0__Bacteria;D_1__Proteobacteria;D_2__Alphaproteobacteria;D_3__Rhizobiales;D_4__Rhizobiaceae;D_5__Allorhizobium-Neorhizobium-Pararhizobium-Rhizobium;D_6__uncultured bacterium	0	0	0	0	0	0	0	0	0	0	0	0	0	0	0	0	0	0	0	803	576	0	0	0	344	0	0	0	0	0	0	0	0	0	0	430	0	0	0	0	0	0	0	0	0	0
0500ea454faa1486e9970bda8af538e5	D_0__Bacteria;D_1__Proteobacteria;D_2__Alphaproteobacteria;D_3__Rhizobiales;D_4__Rhizobiaceae;D_5__Aminobacter	0	0	0	0	0	0	0	0	0	0	609	0	0	0	0	0	0	0	0	0	0	0	0	0	0	0	0	0	0	354	0	0	0	0	0	0	0	0	0	0	0	0	0	0	0	0
10a855beda7d7afff15d3790ea53f3fa	D_0__Bacteria;D_1__Proteobacteria;D_2__Alphaproteobacteria;D_3__Rhizobiales;D_4__Rhizobiaceae;D_5__Aminobacter	0	0	831	0	0	0	0	0	0	0	1208	0	0	0	0	0	1226	0	0	0	0	0	0	0	566	0	0	0	0	802	0	0	0	0	0	0	0	0	0	0	0	0	0	0	0	0
5d7e085742ab659dacb69d9c5d70d238	D_0__Bacteria;D_1__Proteobacteria;D_2__Alphaproteobacteria;D_3__Rhizobiales;D_4__Rhizobiaceae;D_5__Aminobacter	0	0	0	826	0	722	0	0	0	1482	0	0	0	0	0	0	0	0	0	0	0	0	0	0	0	0	0	0	0	0	0	0	0	0	0	0	0	0	0	0	0	0	0	0	0	0
621cec6da1b98d4e33a93aedf67593e9	D_0__Bacteria;D_1__Proteobacteria;D_2__Alphaproteobacteria;D_3__Rhizobiales;D_4__Rhizobiaceae;D_5__Aminobacter	0	0	0	0	0	0	0	248	0	0	0	0	0	0	0	0	0	0	0	0	0	0	0	0	0	0	0	0	0	0	0	0	0	0	0	297	0	0	0	0	0	0	0	0	0	0
8db8b4d4d14bf87d4e22769db3d4f964	D_0__Bacteria;D_1__Proteobacteria;D_2__Alphaproteobacteria;D_3__Rhizobiales;D_4__Rhizobiaceae;D_5__Aminobacter	0	0	0	0	782	0	876	0	0	0	0	0	0	0	0	0	0	0	0	0	0	0	0	0	0	0	0	0	0	0	0	0	0	0	340	0	0	0	0	203	0	0	0	0	0	0
e53896b9d35cac78c37a4bf4dac2179c	D_0__Bacteria;D_1__Proteobacteria;D_2__Alphaproteobacteria;D_3__Rhizobiales;D_4__Rhizobiaceae;D_5__Aminobacter	0	0	0	0	0	0	0	0	688	0	0	0	0	0	0	0	0	0	0	0	0	0	0	0	0	0	0	0	592	0	0	0	0	0	0	0	0	0	0	0	0	0	0	0	0	0
3686d702a0c96a398fdc3db8564d4ad5	D_0__Bacteria;D_1__Proteobacteria;D_2__Alphaproteobacteria;D_3__Rhizobiales;D_4__Rhizobiaceae;D_5__Mesorhizobium	0	0	0	0	0	0	0	0	0	0	0	1117	0	826	0	1468	0	0	0	552	0	0	0	0	0	0	0	0	0	0	0	0	0	0	0	0	0	0	0	0	0	0	0	0	0	0
af102635d33d8909901743b4f31185ce	D_0__Bacteria;D_1__Proteobacteria;D_2__Alphaproteobacteria;D_3__Rhizobiales;D_4__Rhizobiaceae;D_5__Mesorhizobium	0	0	0	0	0	0	0	0	0	0	0	0	0	0	0	0	0	0	0	0	762	677	0	0	0	0	0	0	0	0	0	0	0	0	0	0	0	0	0	0	0	0	0	0	0	0
77c7519006249116255a766da74da970	D_0__Bacteria;D_1__Proteobacteria;D_2__Alphaproteobacteria;D_3__Rhizobiales;D_4__Rhizobiaceae;D_5__Ochrobactrum	0	0	0	0	0	0	0	0	0	0	0	0	0	0	0	0	0	0	0	0	0	0	0	0	0	0	561	1683	0	604	0	0	0	0	0	0	0	930	895	834	0	713	906	512	0	0
c778e9a59bddc1f185209608af66b21f	D_0__Bacteria;D_1__Proteobacteria;D_2__Alphaproteobacteria;D_3__Rhizobiales;D_4__Rhizobiaceae;D_5__Ochrobactrum	0	367	0	0	0	223	0	0	0	357	0	1077	760	0	0	0	0	863	0	333	0	0	0	0	0	0	241	0	0	0	0	0	0	0	0	297	0	0	0	0	0	0	0	0	0	0
2813cf1083855681dcfb806b2f2fb1be	D_0__Bacteria;D_1__Proteobacteria;D_2__Alphaproteobacteria;D_3__Rhizobiales;D_4__Rhizobiaceae;D_5__Ochrobactrum	0	0	0	0	0	264	0	0	0	0	0	0	0	0	0	0	0	0	0	0	0	0	0	0	0	0	0	0	1973	0	0	0	0	0	424	921	1395	0	0	0	1552	1068	1288	904	662	622
b6f64061d615a0535f5b198c4e529e95	D_0__Bacteria;D_1__Proteobacteria;D_2__Alphaproteobacteria;D_3__Rhizobiales;D_4__Rhizobiaceae;D_5__Ochrobactrum	0	0	0	0	0	0	0	0	0	644	0	0	0	0	0	0	0	0	0	293	0	0	0	0	0	0	0	0	0	593	0	0	0	0	0	0	0	0	0	0	0	0	0	0	0	0
de098bfa87b24e3a326d5eef8525320a	D_0__Bacteria;D_1__Proteobacteria;D_2__Alphaproteobacteria;D_3__Rhizobiales;D_4__Rhizobiaceae;D_5__Ochrobactrum	0	0	362	448	339	0	1088	743	789	430	1008	0	0	711	570	1051	917	0	709	0	652	2088	2129	2007	864	942	0	0	0	0	1089	0	0	0	0	0	0	0	0	287	444	0	0	0	0	237
882e72b4fc4f296e949d48eeeeddad31	D_0__Bacteria;D_1__Proteobacteria;D_2__Alphaproteobacteria;D_3__Rhizobiales;D_4__Rhizobiaceae;D_5__Shinella	0	0	0	0	0	0	372	0	0	0	0	0	0	0	0	0	0	0	279	150	0	0	0	0	0	0	241	0	0	0	0	0	0	0	0	0	0	0	0	0	0	0	0	0	0	0
69cbec5e76a40c65bdee02fe976db5e0	D_0__Bacteria;D_1__Proteobacteria;D_2__Alphaproteobacteria;D_3__Rhizobiales;D_4__Xanthobacteraceae;D_5__Rhodopseudomonas	0	0	0	0	0	0	0	0	0	0	0	0	0	0	0	0	0	0	0	0	0	196	0	44	0	0	0	0	0	0	0	0	0	0	0	0	0	0	0	0	77	0	0	0	0	0
99ef99189b187ea76bccd6886b4c5859	D_0__Bacteria;D_1__Proteobacteria;D_2__Alphaproteobacteria;D_3__Rhizobiales;D_4__Xanthobacteraceae;D_5__Rhodopseudomonas	0	0	0	0	0	0	0	0	0	0	0	0	0	0	0	0	0	0	0	0	0	0	0	0	0	0	0	0	0	0	0	0	0	0	0	0	0	0	0	0	0	149	0	259	0	0
550c66ce3b4144ea321ce39a537758e9	D_0__Bacteria;D_1__Proteobacteria;D_2__Alphaproteobacteria;D_3__Rhodobacterales;D_4__Rhodobacteraceae;D_5__Paracoccus	0	0	0	1100	0	0	0	0	889	615	1402	0	0	770	557	1303	0	0	0	0	664	0	0	0	0	0	603	0	0	1056	0	0	0	0	0	952	0	0	0	679	0	0	0	0	0	0
df26c4750a7d6eaaf64ffb64a958cb45	D_0__Bacteria;D_1__Proteobacteria;D_2__Alphaproteobacteria;D_3__Rhodobacterales;D_4__Rhodobacteraceae;D_5__Paracoccus	0	728	0	0	697	775	816	0	0	951	0	932	749	0	0	0	0	0	0	498	0	0	0	0	309	0	0	0	788	0	0	0	0	0	0	0	0	0	0	0	0	0	0	0	0	0
ccaf7d0b76c50e932713ebb4bfd3b732	D_0__Bacteria;D_1__Proteobacteria;D_2__Alphaproteobacteria;D_3__Rhodobacterales;D_4__Rhodobacteraceae;D_5__Paracoccus	0	717	0	0	531	870	934	0	0	665	0	0	0	0	432	0	960	0	0	588	0	0	0	0	0	0	0	0	0	0	1353	0	0	0	0	0	0	0	0	0	0	0	0	0	0	0
d46edf01e2c9044b112be2b01d575749	D_0__Bacteria;D_1__Proteobacteria;D_2__Alphaproteobacteria;D_3__Rhodobacterales;D_4__Rhodobacteraceae;D_5__Paracoccus	0	191	0	0	0	0	0	0	0	275	0	0	0	0	0	0	0	0	0	0	0	0	0	0	0	0	0	0	0	0	0	0	0	0	0	0	0	0	0	0	0	0	0	0	0	0
5d3b2ea186b64a52100886e958f0e483	D_0__Bacteria;D_1__Proteobacteria;D_2__Alphaproteobacteria;D_3__Rhodobacterales;D_4__Rhodobacteraceae;D_5__Paracoccus	0	130	132	0	0	0	33	0	0	27	0	0	0	0	0	0	0	0	0	0	0	0	0	0	0	0	0	0	0	0	0	0	0	0	0	0	0	0	0	0	0	0	0	0	0	0
7f005762ef772a0a3196946da7d57c95	D_0__Bacteria;D_1__Proteobacteria;D_2__Alphaproteobacteria;D_3__Rhodobacterales;D_4__Rhodobacteraceae;D_5__Paracoccus	0	35	29	0	37	0	0	0	0	33	0	0	0	0	0	0	0	308	0	0	0	0	0	0	0	0	0	0	0	0	0	0	0	0	0	0	0	0	0	0	0	0	0	0	0	0
2b88190882af10d30b98b86ac4e5e77c	D_0__Bacteria;D_1__Proteobacteria;D_2__Alphaproteobacteria;D_3__Rhodobacterales;D_4__Rhodobacteraceae;D_5__Paracoccus	0	34	23	0	0	0	98	0	0	26	0	0	0	0	0	0	0	0	0	62	0	0	0	0	0	0	0	0	0	0	0	0	0	0	0	0	0	0	0	0	0	0	0	0	0	0
1675d6ab4f2332f5e8277dba13de143f	D_0__Bacteria;D_1__Proteobacteria;D_2__Alphaproteobacteria;D_3__Rhodobacterales;D_4__Rhodobacteraceae;D_5__Paracoccus	0	0	204	0	215	0	252	0	0	0	0	0	0	0	0	0	0	0	0	0	0	0	0	0	0	0	0	0	0	0	0	0	0	0	0	0	0	0	0	0	0	0	0	0	0	0
a9475b45e66ed13b200b7b8a79dd2def	D_0__Bacteria;D_1__Proteobacteria;D_2__Alphaproteobacteria;D_3__Rhodobacterales;D_4__Rhodobacteraceae;D_5__Rhodobacter	0	0	0	0	0	0	0	0	0	0	0	0	0	0	0	0	0	308	154	0	0	0	0	0	0	0	0	0	0	0	0	0	0	0	0	0	0	0	0	0	0	0	0	0	0	0
86f38aa4fdb7b2361ed27728f300f3d5	D_0__Bacteria;D_1__Proteobacteria;D_2__Deltaproteobacteria;D_3__Myxococcales;D_4__Haliangiaceae;D_5__Haliangium;D_6__uncultured bacterium	0	0	0	0	0	0	0	0	0	0	0	0	0	0	0	0	159	0	0	0	0	0	0	0	0	0	0	0	0	0	0	0	0	0	0	0	0	0	70	0	0	0	0	57	0	0
5461f5f1869a36a722f2787bebb66d13	D_0__Bacteria;D_1__Proteobacteria;D_2__Deltaproteobacteria;D_3__Myxococcales;D_4__Myxococcaceae;D_5__Myxococcus	0	0	0	78	0	0	0	0	0	0	0	0	0	0	0	0	607	0	0	0	0	0	0	0	0	0	0	0	0	0	0	0	0	0	0	0	0	0	0	0	0	0	0	0	0	0
e28691552a026f94935e18a42aae1c3f	D_0__Bacteria;D_1__Proteobacteria;D_2__Deltaproteobacteria;D_3__Myxococcales;D_4__Myxococcaceae;D_5__Myxococcus	0	0	0	0	0	0	0	0	0	0	0	0	0	0	0	0	0	0	0	0	289	0	0	0	306	0	0	0	0	0	0	0	0	0	0	0	0	0	0	0	0	0	0	0	0	0
d66dbf0a4caa46db00d8e034869fb912	D_0__Bacteria;D_1__Proteobacteria;D_2__Gammaproteobacteria;D_3__211ds20;D_4__uncultured bacterium;D_5__uncultured bacterium;D_6__uncultured bacterium	0	0	0	0	0	0	0	0	0	0	0	0	0	0	0	0	0	0	0	0	0	0	0	0	0	0	0	0	0	0	0	0	0	0	0	53	46	0	0	0	0	0	0	0	0	0
791d5965559336776cbdabc2535f6cec	D_0__Bacteria;D_1__Proteobacteria;D_2__Gammaproteobacteria;D_3__Alteromonadales;D_4__Idiomarinaceae;D_5__Aliidiomarina;D_6__Aliidiomarina taiwanensis	0	0	0	0	0	113	159	0	0	0	0	0	126	0	0	444	0	0	0	0	327	0	0	0	0	0	70	0	394	0	0	0	0	0	941	177	0	0	0	0	0	0	0	0	0	0
1353f69a0bdf9fd10c7789b34f31d087	D_0__Bacteria;D_1__Proteobacteria;D_2__Gammaproteobacteria;D_3__Alteromonadales;D_4__Idiomarinaceae;D_5__Aliidiomarina;D_6__Aliidiomarina taiwanensis	0	60	0	0	0	0	0	0	0	0	0	299	0	951	0	0	652	0	0	0	0	0	0	0	0	0	0	0	0	0	0	0	130	0	0	0	0	0	0	0	0	0	0	0	0	0
b396197fc59d29d7e6cb744cf418ac9f	D_0__Bacteria;D_1__Proteobacteria;D_2__Gammaproteobacteria;D_3__Alteromonadales;D_4__Idiomarinaceae;D_5__Aliidiomarina;D_6__Aliidiomarina taiwanensis	0	0	0	0	0	0	0	0	0	0	0	0	0	0	0	256	0	88	200	436	0	0	0	0	0	0	0	0	0	0	0	0	0	0	0	0	0	0	0	117	0	0	0	0	0	0
254b12b251b8d9e4dda7a32f95e01f9e	D_0__Bacteria;D_1__Proteobacteria;D_2__Gammaproteobacteria;D_3__Betaproteobacteriales;D_4__Burkholderiaceae	0	0	0	0	0	0	0	0	0	0	0	0	0	0	0	0	0	0	521	0	0	0	1057	482	778	0	333	0	0	0	0	0	0	0	0	0	0	0	0	0	0	0	0	0	0	163
cf3e1ac8fe6b0b7a54bc2a1ef9856cab	D_0__Bacteria;D_1__Proteobacteria;D_2__Gammaproteobacteria;D_3__Betaproteobacteriales;D_4__Burkholderiaceae	0	490	0	0	0	0	0	239	334	761	0	0	365	433	0	496	0	0	0	416	0	0	0	0	0	206	0	216	0	0	362	0	0	0	0	0	0	0	0	0	0	0	0	0	0	0
5169e219d4671a4f4b30bfbab5685473	D_0__Bacteria;D_1__Proteobacteria;D_2__Gammaproteobacteria;D_3__Betaproteobacteriales;D_4__Burkholderiaceae	0	0	0	449	0	0	0	0	0	0	0	667	0	0	244	0	0	0	161	0	0	0	0	0	0	0	0	0	0	0	0	0	0	0	0	268	0	0	0	0	0	0	0	0	0	0
728c4791b008192ae6d6bc445bc55178	D_0__Bacteria;D_1__Proteobacteria;D_2__Gammaproteobacteria;D_3__Betaproteobacteriales;D_4__Burkholderiaceae	0	0	0	0	396	0	379	0	0	0	364	0	0	0	0	0	312	0	0	0	292	0	0	0	0	0	0	0	0	0	0	0	0	0	0	0	0	0	0	0	0	0	0	0	0	0
ba5efea3ffdd6c1bf6de05b9bd21fef1	D_0__Bacteria;D_1__Proteobacteria;D_2__Gammaproteobacteria;D_3__Betaproteobacteriales;D_4__Burkholderiaceae	0	0	0	0	0	0	0	0	0	0	297	0	0	0	0	0	0	193	0	0	0	0	0	0	0	0	0	0	0	359	0	0	0	0	0	0	0	0	0	0	0	0	0	0	0	0
ca42cc7f668013e3bfa1eeb7dc53666a	D_0__Bacteria;D_1__Proteobacteria;D_2__Gammaproteobacteria;D_3__Betaproteobacteriales;D_4__Burkholderiaceae	0	0	446	0	0	340	0	0	0	0	0	0	0	0	0	0	0	0	0	0	0	0	246	0	0	0	0	0	0	0	0	0	0	0	0	0	0	0	0	0	0	0	0	0	0	0
0b135b1ecc2efc26093087e9f18c78dd	D_0__Bacteria;D_1__Proteobacteria;D_2__Gammaproteobacteria;D_3__Betaproteobacteriales;D_4__Burkholderiaceae;D_5__Bordetella	0	126	0	0	0	0	0	0	0	0	0	0	0	0	0	0	0	0	0	208	0	0	0	0	0	0	0	0	0	0	0	0	0	0	0	0	0	0	0	0	0	0	0	0	0	0
79f6b72d6de322b7de57382e262bbc53	D_0__Bacteria;D_1__Proteobacteria;D_2__Gammaproteobacteria;D_3__Betaproteobacteriales;D_4__Burkholderiaceae;D_5__Bordetella	0	0	0	0	0	0	0	0	0	0	149	0	152	0	0	0	0	0	0	0	0	0	0	0	0	0	0	0	0	0	0	0	0	0	0	0	0	0	0	0	0	0	0	0	0	0
889094bb15b10f80973ae5330968ee7d	D_0__Bacteria;D_1__Proteobacteria;D_2__Gammaproteobacteria;D_3__Betaproteobacteriales;D_4__Burkholderiaceae;D_5__Bordetella	0	0	121	0	0	0	0	0	0	0	0	0	0	0	0	152	0	0	0	0	0	0	0	0	0	0	0	0	0	0	0	0	0	0	0	0	0	0	0	0	0	0	0	0	0	0
652a5d20fc0dfa1a5db1485194a202c7	D_0__Bacteria;D_1__Proteobacteria;D_2__Gammaproteobacteria;D_3__Betaproteobacteriales;D_4__Burkholderiaceae;D_5__Castellaniella	0	0	0	0	0	0	0	0	0	0	0	0	0	0	0	802	0	313	0	0	661	0	0	0	0	0	0	0	0	0	0	0	0	0	0	969	0	0	0	0	281	0	0	0	0	0
005b01f10a495b13298958d44cbe7b1b	D_0__Bacteria;D_1__Proteobacteria;D_2__Gammaproteobacteria;D_3__Betaproteobacteriales;D_4__Burkholderiaceae;D_5__Limnobacter;D_6__uncultured bacterium	0	0	0	0	0	0	0	0	0	0	0	0	0	0	0	0	0	0	0	0	0	0	0	0	0	0	0	0	0	0	0	0	0	0	0	0	0	171	0	0	92	0	0	0	0	0
c81361ef0d6a7a9bf35eacbd2c5506d9	D_0__Bacteria;D_1__Proteobacteria;D_2__Gammaproteobacteria;D_3__Betaproteobacteriales;D_4__Burkholderiaceae;D_5__Parapusillimonas	0	0	0	0	0	0	0	0	0	0	0	0	0	0	519	0	580	0	0	0	0	0	0	0	0	0	0	0	0	0	0	0	0	0	0	0	0	0	0	406	0	0	0	0	0	0
cac24e4aacc04741d9959bf5c0780e0a	D_0__Bacteria;D_1__Proteobacteria;D_2__Gammaproteobacteria;D_3__Cellvibrionales;D_4__Cellvibrionaceae;D_5__Cellvibrio;D_6__uncultured bacterium	0	0	360	145	0	0	734	895	1291	860	989	1598	287	1110	1011	423	636	615	805	896	873	0	0	0	288	0	703	0	1276	515	638	0	0	0	590	451	0	0	0	597	158	0	0	0	0	0
3826f089655bca9f95b0f7c8f7795f88	D_0__Bacteria;D_1__Proteobacteria;D_2__Gammaproteobacteria;D_3__Cellvibrionales;D_4__Cellvibrionaceae;D_5__Cellvibrio;D_6__uncultured bacterium	0	39	0	0	58	0	238	103	0	0	0	0	230	0	0	502	0	0	301	340	0	0	0	0	0	0	108	0	0	0	0	0	0	0	0	0	0	193	0	0	0	0	0	0	0	0
7bcb79e92657fd47d462da77e85aa89f	D_0__Bacteria;D_1__Proteobacteria;D_2__Gammaproteobacteria;D_3__Cellvibrionales;D_4__Cellvibrionaceae;D_5__Cellvibrio;D_6__uncultured bacterium	0	254	0	0	127	241	557	0	0	599	0	0	211	0	0	352	423	0	0	0	0	0	405	218	0	0	0	851	0	0	0	0	52	0	0	0	0	0	0	0	0	0	0	0	0	0
23319400316ef4ab94fbdb73433fe41f	D_0__Bacteria;D_1__Proteobacteria;D_2__Gammaproteobacteria;D_3__Cellvibrionales;D_4__Cellvibrionaceae;D_5__Cellvibrio;D_6__uncultured bacterium	0	0	0	157	123	0	0	0	0	0	0	0	0	0	0	0	0	0	0	0	0	0	0	0	0	0	0	0	0	0	0	0	0	0	0	0	0	0	0	0	0	0	0	0	0	0
694992d2dffeb7f03c4ba8d9621659cd	D_0__Bacteria;D_1__Proteobacteria;D_2__Gammaproteobacteria;D_3__Cellvibrionales;D_4__Cellvibrionaceae;D_5__Cellvibrio;D_6__uncultured bacterium	0	0	81	54	0	0	134	0	265	0	0	0	0	0	0	515	534	0	0	179	0	220	0	0	0	0	0	423	266	138	124	0	61	81	0	0	0	0	0	0	0	0	0	0	0	0
ad3c26dabc99bedb73145a7c15d31d45	D_0__Bacteria;D_1__Proteobacteria;D_2__Gammaproteobacteria;D_3__Cellvibrionales;D_4__Cellvibrionaceae;D_5__Cellvibrio;D_6__uncultured bacterium	0	0	0	0	0	84	169	0	0	555	387	896	428	856	825	614	776	309	728	223	487	0	148	76	147	0	0	0	0	0	0	0	0	0	721	458	81	0	0	579	240	0	140	0	80	0
edf13c2d8ff85db191d44d852cdb76bd	D_0__Bacteria;D_1__Proteobacteria;D_2__Gammaproteobacteria;D_3__Cellvibrionales;D_4__Cellvibrionaceae;D_5__Cellvibrio;D_6__uncultured bacterium	0	0	0	0	0	0	574	0	0	677	0	0	411	0	0	532	359	0	0	0	0	0	0	0	185	437	0	0	0	0	0	0	0	0	0	0	0	0	0	0	0	0	0	0	0	0
dc32ab10eacc770c368f972d8c3e27f0	D_0__Bacteria;D_1__Proteobacteria;D_2__Gammaproteobacteria;D_3__Cellvibrionales;D_4__Cellvibrionaceae;D_5__uncultured;D_6__uncultured bacterium	0	77	0	0	0	0	0	0	0	0	0	0	0	0	0	0	193	0	0	0	0	0	0	0	0	0	0	0	563	0	0	0	0	0	0	0	0	0	0	0	0	0	0	0	0	0
2e7cb750f7d3095fb916c9115e7de125	D_0__Bacteria;D_1__Proteobacteria;D_2__Gammaproteobacteria;D_3__Cellvibrionales;D_4__Cellvibrionaceae;D_5__uncultured;D_6__uncultured bacterium	0	0	0	0	0	0	192	0	0	315	0	0	0	0	0	0	0	0	0	220	0	0	0	0	0	0	0	0	0	0	0	0	0	0	0	0	0	0	0	0	0	0	0	0	0	0
44b2176e6b060219d766f763de5ab0eb	D_0__Bacteria;D_1__Proteobacteria;D_2__Gammaproteobacteria;D_3__Cellvibrionales;D_4__Cellvibrionaceae;D_5__uncultured;D_6__uncultured bacterium	0	0	0	0	86	0	0	0	144	0	198	172	0	152	598	384	0	0	0	0	0	0	0	0	0	0	0	155	0	0	0	0	42	0	276	228	0	0	0	0	0	0	0	0	0	0
038aa311e22fb637681ede081a4070be	D_0__Bacteria;D_1__Proteobacteria;D_2__Gammaproteobacteria;D_3__Enterobacteriales;D_4__Enterobacteriaceae	0	0	0	0	0	0	62	0	0	237	0	0	0	0	0	0	0	0	98	0	0	0	0	0	0	0	0	0	0	0	0	0	0	0	0	0	0	0	0	0	0	0	0	0	0	0
3dfa4d111ea2b62511d0bdd9d9013cc0	D_0__Bacteria;D_1__Proteobacteria;D_2__Gammaproteobacteria;D_3__Enterobacteriales;D_4__Enterobacteriaceae	0	0	0	0	0	0	1100	0	1209	1634	0	0	335	0	0	0	315	0	0	0	0	0	0	0	0	0	0	0	0	0	0	0	0	0	0	0	0	0	0	0	0	0	0	0	0	0
72c16cac2c356a13102e6394bde312fc	D_0__Bacteria;D_1__Proteobacteria;D_2__Gammaproteobacteria;D_3__Enterobacteriales;D_4__Enterobacteriaceae	0	0	0	0	0	0	1052	2270	2309	1110	0	0	0	0	0	488	0	0	0	529	0	0	0	0	0	0	0	0	304	0	0	0	0	0	0	0	0	0	0	0	0	0	0	0	0	0
9bba596e70b7221d39d4d43fcee4b690	D_0__Bacteria;D_1__Proteobacteria;D_2__Gammaproteobacteria;D_3__Enterobacteriales;D_4__Enterobacteriaceae	0	0	0	0	0	0	0	0	14	75	53	0	0	0	0	31	0	0	122	0	0	0	0	0	0	0	0	0	0	0	0	0	0	0	0	0	0	0	0	0	0	0	0	0	0	0
aab5548fce2dce265d54c4dfb5949c7d	D_0__Bacteria;D_1__Proteobacteria;D_2__Gammaproteobacteria;D_3__Enterobacteriales;D_4__Enterobacteriaceae	0	0	0	0	0	0	1215	0	0	1345	1384	948	0	1166	770	752	0	0	1847	0	1228	516	406	0	0	0	0	0	0	1062	0	0	0	0	0	0	218	0	0	221	0	0	0	0	71	0
bd679dbe54e2d5a806a806f385539349	D_0__Bacteria;D_1__Proteobacteria;D_2__Gammaproteobacteria;D_3__Enterobacteriales;D_4__Enterobacteriaceae	0	0	0	0	0	0	76	0	0	79	86	0	0	0	0	33	0	0	0	0	0	0	0	0	0	0	0	0	0	0	0	0	0	0	0	0	0	0	0	0	0	0	0	0	0	0
d98310eac3fb6c719c5c6ceb9db52688	D_0__Bacteria;D_1__Proteobacteria;D_2__Gammaproteobacteria;D_3__Enterobacteriales;D_4__Enterobacteriaceae;D_5__Serratia	0	0	0	0	0	0	362	0	2308	0	0	0	0	0	0	0	0	0	0	0	0	0	0	0	0	0	0	0	0	0	0	0	0	0	0	0	0	0	0	0	0	0	0	0	0	0
cb97ff3baf59597b25c4dba614d3b4e1	D_0__Bacteria;D_1__Proteobacteria;D_2__Gammaproteobacteria;D_3__Oceanospirillales;D_4__Pseudohongiellaceae;D_5__Pseudohongiella;D_6__uncultured bacterium	0	0	0	0	0	0	0	0	0	65	0	0	0	0	0	0	0	0	0	0	0	0	0	0	0	0	0	0	0	0	0	0	24	0	0	0	0	0	0	0	0	0	0	0	0	0
7993af24cceef5a3ad3edb829f9f4273	D_0__Bacteria;D_1__Proteobacteria;D_2__Gammaproteobacteria;D_3__Pseudomonadales;D_4__Moraxellaceae;D_5__Acinetobacter	0	264	283	424	462	0	0	0	0	0	0	0	0	0	0	0	0	0	0	0	0	0	0	0	0	0	0	0	0	0	0	0	0	0	0	0	0	0	0	0	0	0	0	0	0	0
1a2b39d07e27ea58489012fd0643479d	D_0__Bacteria;D_1__Proteobacteria;D_2__Gammaproteobacteria;D_3__Pseudomonadales;D_4__Pseudomonadaceae;D_5__Pseudomonas	0	656	831	889	839	818	781	0	0	727	644	0	477	1123	0	748	723	406	275	1008	694	292	0	472	0	485	246	0	0	0	0	0	27	0	0	914	0	0	0	0	0	0	0	0	0	0
0ae8b566955a149cbe642912a17fb28e	D_0__Bacteria;D_1__Proteobacteria;D_2__Gammaproteobacteria;D_3__Pseudomonadales;D_4__Pseudomonadaceae;D_5__Pseudomonas	0	876	1133	1118	918	854	966	1790	880	816	1107	531	1078	0	0	598	793	0	0	708	0	0	0	0	0	0	0	0	1512	0	2271	0	0	0	0	0	0	0	0	182	50	0	0	0	0	0
a3ef1ad9958853bef8f0574026f57ef8	D_0__Bacteria;D_1__Proteobacteria;D_2__Gammaproteobacteria;D_3__Pseudomonadales;D_4__Pseudomonadaceae;D_5__Pseudomonas	0	309	0	0	0	429	0	281	0	308	0	0	0	0	0	0	0	0	0	0	0	0	0	0	0	0	0	0	0	324	0	0	0	0	0	0	0	0	0	0	136	0	0	0	0	0
d9818e9724cd16a49906fcc133e6383e	D_0__Bacteria;D_1__Proteobacteria;D_2__Gammaproteobacteria;D_3__Pseudomonadales;D_4__Pseudomonadaceae;D_5__Pseudomonas	0	257	198	249	329	334	275	0	0	251	0	0	0	0	0	0	0	0	0	293	0	0	0	0	0	0	0	0	0	0	425	0	0	0	223	0	0	0	0	0	0	0	0	0	0	0
b69a5be354575460424d955710927691	D_0__Bacteria;D_1__Proteobacteria;D_2__Gammaproteobacteria;D_3__Pseudomonadales;D_4__Pseudomonadaceae;D_5__Pseudomonas	0	214	212	0	0	0	0	0	0	0	0	0	0	0	0	0	0	0	0	0	0	0	0	0	0	0	0	0	0	0	0	0	0	0	0	0	0	0	0	0	0	0	0	0	0	0
0b811532cc50894f13bc3dfdbe488009	D_0__Bacteria;D_1__Proteobacteria;D_2__Gammaproteobacteria;D_3__Pseudomonadales;D_4__Pseudomonadaceae;D_5__Pseudomonas	0	0	0	0	0	0	0	0	302	0	0	1100	0	0	0	0	0	0	0	0	0	0	1074	0	1321	0	0	0	0	0	0	0	0	0	0	0	0	0	0	0	0	0	0	0	0	0
164222e408ab769518a2b58a00934541	D_0__Bacteria;D_1__Proteobacteria;D_2__Gammaproteobacteria;D_3__Pseudomonadales;D_4__Pseudomonadaceae;D_5__Pseudomonas	0	0	0	0	0	0	0	0	0	691	0	0	0	0	1149	536	0	313	0	0	631	0	298	0	0	0	0	435	0	2222	0	0	0	0	0	432	0	0	0	0	0	0	0	0	0	0
635fb67a29079d566aef31b0480a969f	D_0__Bacteria;D_1__Proteobacteria;D_2__Gammaproteobacteria;D_3__Pseudomonadales;D_4__Pseudomonadaceae;D_5__Pseudomonas	0	0	0	0	0	0	0	0	0	0	0	0	0	0	0	0	0	0	0	0	0	0	0	0	0	0	0	0	496	0	0	6	0	0	0	0	0	0	0	0	0	0	0	0	0	0
7ea2e8ef11d898cf2fbff4c19d616d94	D_0__Bacteria;D_1__Proteobacteria;D_2__Gammaproteobacteria;D_3__Pseudomonadales;D_4__Pseudomonadaceae;D_5__Pseudomonas	0	0	0	137	0	0	0	0	0	0	0	0	0	72	0	0	0	0	0	0	0	0	0	0	0	0	0	0	0	0	0	0	0	0	0	0	0	0	0	0	0	0	0	0	0	0
8c0d006a99889e9472e92b067e4c1686	D_0__Bacteria;D_1__Proteobacteria;D_2__Gammaproteobacteria;D_3__Pseudomonadales;D_4__Pseudomonadaceae;D_5__Pseudomonas	0	0	0	0	0	0	1016	0	0	1051	0	0	0	0	0	929	0	0	0	0	0	0	0	0	0	0	0	0	0	0	0	0	0	0	0	0	0	0	0	0	0	0	0	0	0	0
fc641f0d261bac31eb4d80cdfcf854d2	D_0__Bacteria;D_1__Proteobacteria;D_2__Gammaproteobacteria;D_3__Pseudomonadales;D_4__Pseudomonadaceae;D_5__Pseudomonas	0	0	0	0	171	0	0	0	0	228	0	0	551	0	390	1025	0	0	0	0	0	0	0	0	0	0	0	0	0	203	326	0	0	0	0	237	0	0	0	0	0	0	0	0	0	0
c7a4f1b09cf150d251f9defca2c6f465	D_0__Bacteria;D_1__Proteobacteria;D_2__Gammaproteobacteria;D_3__Pseudomonadales;D_4__Pseudomonadaceae;D_5__Pseudomonas;D_6__bacterium endosymbiont of Onthophagus Taurus	0	0	0	0	0	0	0	0	0	0	0	0	0	0	271	0	0	0	0	0	0	0	0	0	0	0	0	0	0	0	0	0	0	0	0	0	0	0	0	0	0	24	0	0	0	0
14633400de757cfa3e241d7ac1184da8	D_0__Bacteria;D_1__Proteobacteria;D_2__Gammaproteobacteria;D_3__Steroidobacterales;D_4__Steroidobacteraceae;D_5__Steroidobacter;D_6__uncultured bacterium	0	0	0	0	0	0	0	0	0	0	63	0	0	0	0	0	0	0	0	101	0	0	0	0	0	0	0	0	0	0	0	0	0	0	0	0	0	0	0	0	0	0	0	0	0	0
2ad8c4e2709ada16ce0e9faeadf6502f	D_0__Bacteria;D_1__Proteobacteria;D_2__Gammaproteobacteria;D_3__Xanthomonadales;D_4__Rhodanobacteraceae;D_5__Pseudofulvimonas;D_6__uncultured bacterium	0	0	0	0	0	0	147	0	0	0	85	0	0	0	0	0	0	0	0	0	0	0	0	0	0	0	0	0	0	0	0	0	0	0	0	0	0	0	0	0	0	0	0	0	0	0
4689c3ed3569c673fce6f86edaf40f71	D_0__Bacteria;D_1__Proteobacteria;D_2__Gammaproteobacteria;D_3__Xanthomonadales;D_4__Xanthomonadaceae;D_5__Luteimonas	0	414	1113	1046	1208	0	2077	1906	3498	2259	2090	2836	1431	2613	2080	1904	2997	1679	533	1171	1112	1254	1400	0	0	0	1584	0	3825	0	2999	0	0	0	2549	3206	923	897	1781	1004	1484	0	0	0	0	0
8cc638a9e3e35a8c47b89e0e1048e755	D_0__Bacteria;D_1__Proteobacteria;D_2__Gammaproteobacteria;D_3__Xanthomonadales;D_4__Xanthomonadaceae;D_5__Luteimonas	0	635	0	0	0	0	1543	0	0	1918	932	0	1107	1166	1328	1589	1070	0	877	875	0	0	0	0	485	611	0	884	0	634	0	0	0	0	0	0	0	0	0	0	0	0	0	0	0	0
9f119ee92007a68587e643c5fc665978	D_0__Bacteria;D_1__Proteobacteria;D_2__Gammaproteobacteria;D_3__Xanthomonadales;D_4__Xanthomonadaceae;D_5__Luteimonas	0	356	0	0	0	905	1398	0	0	1551	0	1423	1201	0	1555	1561	65	0	521	940	873	0	0	0	1566	0	0	3305	0	2079	51	0	933	1159	0	0	0	0	0	0	0	0	0	134	0	0
3f64c2667654fba74e10720dbf7ee8ae	D_0__Bacteria;D_1__Proteobacteria;D_2__Gammaproteobacteria;D_3__Xanthomonadales;D_4__Xanthomonadaceae;D_5__Luteimonas	0	0	0	0	0	0	0	0	0	0	0	0	0	644	0	465	425	479	345	335	0	0	0	0	0	0	0	0	0	0	0	0	0	0	0	0	0	0	0	0	0	0	222	0	0	0
5def5c0c5eac976693fd608d6d71563a	D_0__Bacteria;D_1__Proteobacteria;D_2__Gammaproteobacteria;D_3__Xanthomonadales;D_4__Xanthomonadaceae;D_5__Luteimonas	0	0	267	252	0	0	1304	0	771	1540	788	918	1055	852	1045	1407	676	427	0	681	1209	0	0	514	0	0	0	0	929	0	727	217	0	0	0	583	0	0	337	0	0	0	0	0	0	0
de9977de508a7fb97d836c8e894f4ab2	D_0__Bacteria;D_1__Proteobacteria;D_2__Gammaproteobacteria;D_3__Xanthomonadales;D_4__Xanthomonadaceae;D_5__Luteimonas	0	0	0	0	0	0	0	0	0	437	0	0	0	0	0	0	378	0	0	398	0	0	0	0	0	0	0	0	0	0	0	0	0	0	0	0	0	0	0	360	0	0	0	0	0	0
083405703bf09aa298b60b96f809107c	D_0__Bacteria;D_1__Proteobacteria;D_2__Gammaproteobacteria;D_3__Xanthomonadales;D_4__Xanthomonadaceae;D_5__Luteimonas;D_6__uncultured bacterium	0	0	54	0	0	0	53	0	0	0	32	0	48	0	0	74	0	0	0	0	0	0	0	0	0	0	0	0	0	0	0	0	0	0	0	0	0	0	0	0	0	0	0	0	0	0
349adf7ea62c2cd7e5c925befb82a917	D_0__Bacteria;D_1__Proteobacteria;D_2__Gammaproteobacteria;D_3__Xanthomonadales;D_4__Xanthomonadaceae;D_5__Luteimonas;D_6__uncultured bacterium	0	0	0	0	0	0	43	0	0	0	30	0	63	0	0	102	0	0	0	36	0	0	0	0	0	0	0	0	0	0	0	0	0	0	0	0	0	0	0	0	0	0	0	0	0	0
59f78b726c2032363b51a60b26fb55df	D_0__Bacteria;D_1__Proteobacteria;D_2__Gammaproteobacteria;D_3__Xanthomonadales;D_4__Xanthomonadaceae;D_5__Luteimonas;D_6__uncultured bacterium	0	0	0	0	0	0	0	0	0	46	0	0	64	0	0	80	0	0	0	0	0	0	0	0	0	0	0	0	0	0	0	0	0	0	0	0	0	0	0	0	0	0	0	0	0	0
7a55b3ad9e1a9e3b5bc85c457137813f	D_0__Bacteria;D_1__Proteobacteria;D_2__Gammaproteobacteria;D_3__Xanthomonadales;D_4__Xanthomonadaceae;D_5__Luteimonas;D_6__uncultured bacterium	0	0	0	0	0	0	0	0	0	0	0	0	56	0	0	0	0	0	0	13	0	0	0	0	0	0	0	0	0	0	0	0	0	0	0	0	0	0	0	0	0	0	0	0	0	0
c5b9f7e64e6e9d2942b445e671e5e600	D_0__Bacteria;D_1__Proteobacteria;D_2__Gammaproteobacteria;D_3__Xanthomonadales;D_4__Xanthomonadaceae;D_5__Luteimonas;D_6__uncultured bacterium	0	0	0	0	0	0	36	0	0	46	29	0	0	29	0	0	0	0	0	0	0	0	0	0	0	0	0	0	0	0	0	0	0	0	0	0	0	0	0	0	0	0	0	0	0	0
07c2715b0bf7b0db3bdf593c469cc53c	D_0__Bacteria;D_1__Proteobacteria;D_2__Gammaproteobacteria;D_3__Xanthomonadales;D_4__Xanthomonadaceae;D_5__Lysobacter	0	0	0	0	85	0	0	0	0	0	0	0	0	0	0	0	0	0	55	0	0	0	0	0	0	0	168	0	0	0	0	0	0	0	0	0	0	0	0	0	0	0	0	0	0	0
fdfc2f1a9e7b6f05b0ed6269798bf76b	D_0__Bacteria;D_1__Proteobacteria;D_2__Gammaproteobacteria;D_3__Xanthomonadales;D_4__Xanthomonadaceae;D_5__Lysobacter	0	1245	727	0	0	420	630	0	0	0	0	1227	969	0	0	577	0	0	0	0	0	0	147	0	0	0	0	0	0	457	519	0	0	0	0	0	0	0	0	0	0	0	0	0	0	0
391ba01dd97927ac9f3b18fff7d03167	D_0__Bacteria;D_1__Proteobacteria;D_2__Gammaproteobacteria;D_3__Xanthomonadales;D_4__Xanthomonadaceae;D_5__Lysobacter	0	18	44	0	0	0	0	0	0	0	0	0	70	0	0	0	0	0	0	0	0	0	0	0	0	0	0	0	0	0	0	0	0	0	0	0	0	0	0	0	0	0	0	0	0	0
2ac82b4350a7f17f51dd4f75345c9db8	D_0__Bacteria;D_1__Proteobacteria;D_2__Gammaproteobacteria;D_3__Xanthomonadales;D_4__Xanthomonadaceae;D_5__Lysobacter	0	0	0	0	153	0	0	0	0	138	0	0	0	0	0	0	0	0	0	0	0	0	0	0	0	0	0	0	0	0	0	0	0	0	0	0	0	0	0	0	0	0	0	0	0	0
99c08d3f7933b7f64aa734f8a3e679fe	D_0__Bacteria;D_1__Proteobacteria;D_2__Gammaproteobacteria;D_3__Xanthomonadales;D_4__Xanthomonadaceae;D_5__Lysobacter	0	0	0	0	0	0	0	0	0	162	0	18	0	0	0	0	0	0	0	0	0	0	0	0	0	0	0	0	0	0	0	0	0	0	0	0	0	0	0	0	0	0	0	0	0	0
d07890f770e2e759e576527fa5c23d5a	D_0__Bacteria;D_1__Proteobacteria;D_2__Gammaproteobacteria;D_3__Xanthomonadales;D_4__Xanthomonadaceae;D_5__Lysobacter	0	0	0	624	0	0	0	0	0	0	0	830	0	0	327	0	0	0	0	0	0	0	0	0	0	0	0	0	0	0	0	0	0	0	0	0	0	0	0	0	0	0	0	0	0	0
7fdf79a1875809f70cfc43a2e8d19741	D_0__Bacteria;D_1__Proteobacteria;D_2__Gammaproteobacteria;D_3__Xanthomonadales;D_4__Xanthomonadaceae;D_5__Stenotrophomonas	0	0	0	0	0	0	0	0	0	0	0	0	0	356	0	0	0	0	368	0	0	0	0	0	0	0	0	0	0	0	0	0	0	0	0	0	0	0	0	0	0	0	0	0	0	0
b89081be0400950940d7df05a6016765	D_0__Bacteria;D_1__Proteobacteria;D_2__Gammaproteobacteria;D_3__Xanthomonadales;D_4__Xanthomonadaceae;D_5__Xanthomonas	0	0	0	0	0	0	0	0	0	0	0	0	0	0	0	0	0	0	0	0	0	0	0	0	0	0	0	0	0	0	0	0	0	0	0	0	0	290	0	0	0	0	0	235	0	0
c2a2c9d6516b83c681f750ead4a64bf5	D_0__Bacteria;D_1__Proteobacteria;D_2__Gammaproteobacteria;D_3__Xanthomonadales;D_4__Xanthomonadaceae;D_5__Xanthomonas	0	0	0	0	0	0	0	0	0	0	0	0	0	0	0	0	0	0	0	0	0	0	0	0	0	0	0	0	0	0	0	0	0	163	0	0	0	0	447	0	0	0	0	0	0	0
01e8d187d3ae0369315a41b6022f48b0	D_0__Bacteria;D_1__Verrucomicrobia;D_2__Verrucomicrobiae;D_3__Chthoniobacterales;D_4__Chthoniobacteraceae;D_5__LD29;D_6__uncultured bacterium	0	0	0	0	0	0	0	0	0	0	0	0	0	0	0	0	0	202	363	0	291	0	0	0	0	0	0	0	0	0	0	0	49	0	0	0	237	0	225	145	0	0	0	0	0	0
b8d60d4e62da7614d0a177519a648a3c	D_0__Bacteria;D_1__Verrucomicrobia;D_2__Verrucomicrobiae;D_3__Chthoniobacterales;D_4__Chthoniobacteraceae;D_5__LD29;D_6__uncultured bacterium	0	0	0	0	0	25	0	0	0	0	0	0	0	0	0	597	168	0	0	416	0	0	0	0	230	0	0	0	0	0	0	0	0	0	0	343	0	333	0	0	454	0	375	149	0	82
e237f402050b5a8c384189287c549824	D_0__Bacteria;D_1__Verrucomicrobia;D_2__Verrucomicrobiae;D_3__Chthoniobacterales;D_4__Chthoniobacteraceae;D_5__LD29;D_6__uncultured bacterium	0	0	0	0	0	0	125	0	0	99	0	0	338	0	0	0	0	0	0	0	0	0	286	0	0	274	0	0	0	0	0	0	0	0	0	0	0	0	0	0	0	0	0	0	0	0
d9adb68d32383de296e345b7e09129b8	D_0__Bacteria;D_1__Verrucomicrobia;D_2__Verrucomicrobiae;D_3__Verrucomicrobiales;D_4__Rubritaleaceae;D_5__Luteolibacter	0	26	0	35	0	0	0	0	0	0	0	0	0	0	0	0	0	0	0	0	0	0	0	0	0	0	0	0	0	0	0	0	0	0	0	0	0	0	0	0	0	0	0	0	0	0
a44de8eddf145d3bed68325e8fa632ba	D_0__Bacteria;D_1__Verrucomicrobia;D_2__Verrucomicrobiae;D_3__Verrucomicrobiales;D_4__Rubritaleaceae;D_5__Luteolibacter	0	0	0	0	0	0	0	0	0	0	0	0	95	0	0	0	190	0	0	0	0	0	0	0	0	0	0	0	0	0	0	0	0	0	0	121	0	0	0	0	0	0	0	0	0	0
fc5416fa59b5ee94a2901720fab5c658	D_0__Bacteria;D_1__Verrucomicrobia;D_2__Verrucomicrobiae;D_3__Verrucomicrobiales;D_4__Rubritaleaceae;D_5__Luteolibacter	0	0	0	0	0	0	0	0	0	0	0	0	0	109	0	0	0	0	0	0	65	0	0	0	0	0	0	0	0	0	0	0	0	0	0	0	0	0	0	0	0	0	0	0	0	0
38258745d868124a1a393a3df20bddc8	D_0__Bacteria;D_1__Verrucomicrobia;D_2__Verrucomicrobiae;D_3__Verrucomicrobiales;D_4__Rubritaleaceae;D_5__Luteolibacter;D_6__uncultured bacterium	0	0	0	0	0	0	0	0	0	0	0	0	440	576	0	1144	0	144	0	0	152	0	0	0	0	0	0	0	653	0	0	0	572	0	0	1323	0	0	113	0	0	0	0	0	0	0
42d6633c9b6801c35876a5686e4c8a54	D_0__Bacteria;D_1__Verrucomicrobia;D_2__Verrucomicrobiae;D_3__Verrucomicrobiales;D_4__Rubritaleaceae;D_5__Luteolibacter;D_6__uncultured bacterium	0	0	0	0	0	0	0	0	0	0	0	507	0	0	0	0	186	0	0	0	0	0	0	0	0	0	0	0	0	0	0	74	0	0	0	0	91	94	0	0	0	0	0	0	0	0
547114a6cb7e5a17f6c500ee4d69a6ab	D_0__Bacteria;D_1__Verrucomicrobia;D_2__Verrucomicrobiae;D_3__Verrucomicrobiales;D_4__Rubritaleaceae;D_5__Luteolibacter;D_6__uncultured bacterium	0	0	0	0	0	0	0	0	0	0	0	0	0	0	0	67	0	0	0	0	0	0	0	0	0	0	0	0	0	0	0	0	0	0	0	19	0	0	0	0	0	0	0	0	0	0
ca4eac86c517a2b5859a339a4a424f17	D_0__Bacteria;D_1__Verrucomicrobia;D_2__Verrucomicrobiae;D_3__Verrucomicrobiales;D_4__Verrucomicrobiaceae;D_5__Verrucomicrobium;D_6__uncultured bacterium	0	0	0	0	0	0	0	0	0	0	0	0	0	0	0	69	0	0	0	0	0	0	0	0	0	0	0	0	0	0	0	0	0	14	0	0	0	0	0	0	0	0	0	0	0	0

## Sheet: Level7_taxonomy
Percent relative abundance of ASVs clustered to level-7 taxomony ("species")
Descrip_Time	Fresh_week0	Fresh_week0	Fresh_week0	Fresh_week0	Fresh_week0	Aged_week2	Aged_week2	Aged_week2	Aged_week2	Aged_week2	Aged_week4	Aged_week4	Aged_week4	Aged_week4	Aged_week4	Aged_week6	Aged_week6	Aged_week6	Aged_week6	Aged_week6	Aged_week9	Aged_week9	Aged_week9	Aged_week9	Aged_week9	Conditioned_week2	Conditioned_week2	Conditioned_week2	Conditioned_week2	Conditioned_week2	Conditioned_week4	Conditioned_week4	Conditioned_week4	Conditioned_week4	Conditioned_week4	Conditioned_week6	Conditioned_week6	Conditioned_week6	Conditioned_week6	Conditioned_week6	Conditioned_week9	Conditioned_week9	Conditioned_week9	Conditioned_week9	Conditioned_week9
D_0__Bacteria;D_1__Actinobacteria;D_2__Acidimicrobiia;D_3__Microtrichales;D_4__Iamiaceae;D_5__Iamia;__	0	0	0	0	0	0.05	0.175	0	0	0	0	0	0	0	0	0	0	0	0	0	0	0	0	0	0	0	0	0	0	0	0	0	0	0	0	0	0	0	0	0	0	0	0	0	0
D_0__Bacteria;D_1__Actinobacteria;D_2__Acidimicrobiia;D_3__Microtrichales;D_4__Ilumatobacteraceae;D_5__uncultured;__	0	0	0	0	0	0.15	0	0.075	0	0.2	0.4	0.775	0.425	0.25	0.65	0.775	0.75	0	0	0.925	0	0	0	0	0.35	0	0	0	0	0	0	0.3	0.05	0	0.75	0	0.45	0	0.45	0	0	0	0	0	0
D_0__Bacteria;D_1__Actinobacteria;D_2__Acidimicrobiia;D_3__Microtrichales;D_4__uncultured;D_5__uncultured actinobacterium;D_6__uncultured actinobacterium	0	0	0	0	0	0	0	0	0	0	0	0.2	0	0	0.175	0	0	0	0	0	0	0	0	0	0	0	0	0	0	0	0	0	0	0	0	0	0	0	0	0	0	0	0	0	0
D_0__Bacteria;D_1__Actinobacteria;D_2__Actinobacteria;D_3__Corynebacteriales;D_4__Corynebacteriaceae;D_5__Corynebacterium 1;__	6.375	4.75	6.85	5.225	5.25	0	0	0	0	0	0	0	0	0	0	0	0	0	0	0	0	0	0	0	0	0	0	0	0	0	0	0	0	0	0	0	0	0	0	0	0	0	0	0	0
D_0__Bacteria;D_1__Actinobacteria;D_2__Actinobacteria;D_3__Corynebacteriales;D_4__Dietziaceae;D_5__Dietzia;__	0.75	0	0.825	0.65	0.55	0	0	0	0	0	0	0	0	0	0	0	0	0	0	0	0	0	0	0	0	0	0	0	0	0	0	0	0	0	0	0	0	0	0	0	0	0	0	0	0
D_0__Bacteria;D_1__Actinobacteria;D_2__Actinobacteria;D_3__Corynebacteriales;D_4__Mycobacteriaceae;D_5__Mycobacterium;D_6__uncultured actinobacterium	0	0	0	0	0	0	0	0	0	0	0	0	0	0	0	0	0	0	0	0	0	0	0	0	0	0.9	1.875	1.225	1.85	1.1	0	0.25	0	0	0	0	0	0	1.8	0	0	0	0	0	0
D_0__Bacteria;D_1__Actinobacteria;D_2__Actinobacteria;D_3__Corynebacteriales;D_4__Mycobacteriaceae;D_5__Mycobacterium;__	0	0	0	0	0	0.3	0.525	0.925	0	0.525	2.075	3.125	2.125	1.925	3.35	5.8	6.675	5.725	4.825	5.4	5.675	6.525	8.65	8.2	11.45	0.675	0	0	0	0	5.15	2.25	4.625	4.35	5.3	16.65	12.35	14.8	8.1	12.425	13.175	10.825	13.625	11.7	12.375
D_0__Bacteria;D_1__Actinobacteria;D_2__Actinobacteria;D_3__Corynebacteriales;D_4__Nocardiaceae;D_5__Nocardia;__	0	0	0	0	0	0	0	0	0	0	0	0	0	0	0	0	0	0	0	0	0	0	7.425	0	0	0	0	0	0	0	0	0	0	0	0	0	0	0	0	0	0	5.225	0	6.9	0.5
D_0__Bacteria;D_1__Actinobacteria;D_2__Actinobacteria;D_3__Corynebacteriales;D_4__Nocardiaceae;D_5__Rhodococcus;__	2.125	2.325	2.275	2.425	1.85	1.775	1.925	1.45	1.075	1.65	1.025	2.15	0	0	1.475	0.95	1.5	1.3	0	1.775	0	0	0	0	0.875	2.55	0	1.2	1.425	1.625	0.925	1.1	0	0	1.975	2.925	2.625	2.225	2.175	3.25	0	1.025	0.725	0	0
D_0__Bacteria;D_1__Actinobacteria;D_2__Actinobacteria;D_3__Glycomycetales;D_4__Glycomycetaceae;D_5__Glycomyces;__	7.025	8.425	8.25	7.45	8.15	2.375	2	5.65	2.85	2.025	1.275	2.6	0	2.925	1.65	1.525	1.125	1.6	3	1.95	0	1.1	0	0.8	0	4.05	1.425	1.175	0	1.975	1.625	2.65	4.175	3.725	1.275	1.725	0	1.45	0	0	0	0.475	0	0	0
D_0__Bacteria;D_1__Actinobacteria;D_2__Actinobacteria;D_3__Micrococcales;D_4__Bogoriellaceae;D_5__Georgenia;__	4.5	3.75	3.275	4.775	4.35	2.9	1.85	0	1.55	2.45	3.7	7.3	5.275	2.775	3.575	2.275	2.8	0	2.7	2.825	0	0	0	0	0	1.8	0.725	0	1.4	0	1.475	2.025	1.95	3.575	1.9	0	0	0	0	0.8	0	0	0	0	0
D_0__Bacteria;D_1__Actinobacteria;D_2__Actinobacteria;D_3__Micrococcales;D_4__Cellulomonadaceae;D_5__Oerskovia;__	0	0	0.175	0	0	0	0	0	0	0	0	0	0	0	0.2	0	0	0	0	0	0	0	0	0	0	0	0	0	0	0	0	0	0	0	0	0	0	0	0	0	0	0	0	0	0
D_0__Bacteria;D_1__Actinobacteria;D_2__Actinobacteria;D_3__Micrococcales;D_4__Dermabacteraceae;D_5__Brachybacterium;D_6__uncultured bacterium	10.7	13.85	11.55	11.7	10.9	4.05	2.175	1.225	0.65	2	3.3	3.9	3.375	3.55	2.35	2.425	0	0	2.625	1.675	0	0	0	0	0	6.425	2.95	3.15	3.325	6.15	4.35	5.825	5.225	6.9	1.7	0	1.5	0	0	0	0	0	0	0	0
D_0__Bacteria;D_1__Actinobacteria;D_2__Actinobacteria;D_3__Micrococcales;D_4__Dermabacteraceae;D_5__Brachybacterium;__	0.45	0	0.175	0.45	0	0	0	0	0	0	0	0	0	0	0	0	0	0	0	0	0	0	0	0	0	0	0	0	0	0	0	0	0	0	0	0	0	0	0	0	0	0	0	0	0
D_0__Bacteria;D_1__Actinobacteria;D_2__Actinobacteria;D_3__Micrococcales;D_4__Microbacteriaceae;D_5__Leucobacter;__	5.475	0	8.625	10.15	0	0	0	0	0	0	0	0	0	0	0	0	0	0	0	0	0	0	0	0	0	0	0	0	0	0	0	0	0	0	0	0	0	0	0	0	0	0	0	0	0
D_0__Bacteria;D_1__Actinobacteria;D_2__Actinobacteria;D_3__Micrococcales;D_4__Microbacteriaceae;D_5__Microbacterium;Ambiguous_taxa	0	1.5	0	0	0	0	0	0	0	0	0	0.95	0	0	1.075	0	0	0	0	0	0	0	0	0	0	5.15	5.325	5.825	0	3.5	4.625	5.025	4.8	0	5.85	0	5.225	4.55	0	5.8	0	0	0	0	0
D_0__Bacteria;D_1__Actinobacteria;D_2__Actinobacteria;D_3__Micrococcales;D_4__Microbacteriaceae;D_5__Microbacterium;D_6__uncultured bacterium	0	0	0	0	0	0	0	0	0	0	0	0	6.925	0	0	5.625	9.275	13.05	0	0	6.375	4.625	0	0	6.7	0	0	0	0	0	0	0	0	0	0	0	0	6.025	0	8.025	0	2.75	0	0	3.575
D_0__Bacteria;D_1__Actinobacteria;D_2__Actinobacteria;D_3__Micrococcales;D_4__Microbacteriaceae;D_5__Microbacterium;__	13.25	16.275	1.725	1.1	18.15	8.85	4.8	6.175	5.275	7.675	16.475	14.175	9.3	13.425	7.75	8.85	8.725	0	13.025	10.95	0	0	0	0	0	19.3	19.1	16.275	10.15	12.35	0	7.35	6.525	0	9.775	7.125	5.375	5.45	10.825	0	0	0	0	0	0
D_0__Bacteria;D_1__Actinobacteria;D_2__Actinobacteria;D_3__Micrococcales;D_4__Microbacteriaceae;__;__	5.85	0	7.2	8.85	0	0	0.925	0	0	0	0	0	3.05	4.9	3.25	0	0	0	2.4	2.775	0	0	5.4	7.575	0	0	7.75	3.925	0	0	0	0	8.325	0	3.9	0	2.325	10.35	4.025	2.5	0	2.825	0	0	0
D_0__Bacteria;D_1__Actinobacteria;D_2__Actinobacteria;D_3__Micrococcales;D_4__Micrococcaceae;D_5__Glutamicibacter;__	1.2	0.9	1.475	1.525	1.3	0	0	0	0	0	0	1.2	0	0	0.075	0	0	0	0	0	0	0	0	0	0	0	0	0	0	0	0	0.5	0	0	0.375	0	0	0	0.325	0.5	0	0	0	0	0
D_0__Bacteria;D_1__Actinobacteria;D_2__Actinobacteria;D_3__Micrococcales;D_4__Promicromonosporaceae;D_5__Cellulosimicrobium;__	3.05	0.65	0.825	0.975	3.675	2.425	0	0	0	0.275	3.725	0.55	6.275	2.7	2.925	5.15	3.475	0	5.525	2.75	0	0	0	0	1.05	15.4	5.65	6.8	3.075	2.95	75.85	51.875	50	38.825	13.35	25.525	33.9	28.625	4.175	10.7	0	0	4.4	0	1.625
D_0__Bacteria;D_1__Actinobacteria;D_2__Actinobacteria;D_3__Micrococcales;D_4__Sanguibacteraceae;D_5__Sanguibacter;__	0.3	0.375	0	0	0	0	0	0	0	0	0	0	0	0	0	0	0	0	0	0	0	0	0	0	0	0	0	0	0	0	0	0	0	0	0	0	0	0	0	0	0	0	0	0	0
D_0__Bacteria;D_1__Actinobacteria;D_2__Actinobacteria;D_3__Pseudonocardiales;D_4__Pseudonocardiaceae;D_5__Pseudonocardia;D_6__uncultured bacterium	0	0	0	0	0	0	0	0	0	0	0	0	0	0	0	0.25	0	0	0.35	0	0	0	0	0	0	0	0	0	0	0	0	0	0	0	0.125	0	0	0	0	0	0	0	0	0	0
D_0__Bacteria;D_1__Actinobacteria;D_2__Actinobacteria;D_3__Streptomycetales;D_4__Streptomycetaceae;D_5__Streptomyces;__	0	0	0	0	0	0	0	0	0	0	0	0	0	0	0	0	1.925	10.05	0	1.725	54.3	54.275	55.65	52	52.475	0	0	0	0	0	0	0	0	0	0	16.85	10.375	3.025	25.625	17.725	67.4	57.175	69.3	53.5	64.85
D_0__Bacteria;D_1__Actinobacteria;D_2__Actinobacteria;D_3__Streptosporangiales;D_4__Nocardiopsaceae;D_5__Nocardiopsis;__	2.025	1.55	2.575	2.4	2.05	0	0.45	1.375	0	0.35	0	0	0.5	0	0.35	0	0	0.375	0.7	0	0	0	0	0	0	0	0	0	0.775	0	0	0.725	0.825	0	0.85	0	0	0	0	0	0	0	0	0	0
D_0__Bacteria;D_1__Actinobacteria;D_2__Actinobacteria;D_3__Streptosporangiales;D_4__Thermomonosporaceae;D_5__Actinomadura;__	0	0	0	0	0	0	0	0	0	0	0	0	0	0	0	0	0	0	0	0	0	0	0	0	0	0	0	0	0	0	0	0	0	0	0	0	0	0	0	0	0	0	0	3.725	2.65
D_0__Bacteria;D_1__Actinobacteria;D_2__Thermoleophilia;D_3__Solirubrobacterales;D_4__67-14;D_5__uncultured bacterium;D_6__uncultured bacterium	0	0	0	0	0	0	0	0	0	0	0	0	0.15	0	0.325	0	0	0	0	0.9	0	0	0	0	0.4	0	0	0	0	0	0	0	0.525	0	0.575	3.875	1.825	0.975	0.4	0.975	0	0	0	0	0
D_0__Bacteria;D_1__Actinobacteria;D_2__Thermoleophilia;D_3__Solirubrobacterales;D_4__Solirubrobacteraceae;D_5__Patulibacter;Ambiguous_taxa	0.075	0	0	0	0	0	0	0	0	0.475	0	0	0	0	0	0	0.65	0.075	0	0	0	0	0	0	0	0	0	0	0	0.55	0	0	0	0	0	0	0	0	0	0	0	0	0	0	0
D_0__Bacteria;D_1__BRC1;D_2__uncultured bacterium;D_3__uncultured bacterium;D_4__uncultured bacterium;D_5__uncultured bacterium;D_6__uncultured bacterium	0.025	0	0	0.05	0	0.6	1.225	0.275	0.15	0.8	0.1	0.375	0.05	0.05	0	0	0	0	0	0.2	0.075	0.15	0	0	0	0.325	0.325	1.05	0.8	0.225	0	0.175	0	0.075	0.375	0.55	0	0	0	0	1.1	0	0	0	0
D_0__Bacteria;D_1__Bacteroidetes;D_2__Bacteroidia;D_3__Chitinophagales;D_4__Chitinophagaceae;D_5__Arachidicoccus;D_6__uncultured bacterium	0	0	0	0	0	0	0	0	0	0	0	0	0	0	0	0	0	0	0	0	0	0.475	0	0	0	0	0	0	0	0	0	0	0	0	0	0	0	0	0	0	0.775	0.85	0	0	1.375
D_0__Bacteria;D_1__Bacteroidetes;D_2__Bacteroidia;D_3__Chitinophagales;D_4__Chitinophagaceae;D_5__uncultured;D_6__uncultured bacterium	0	0.125	0	0.175	0.15	0	0.3	0	0	0.075	0	0	0	0	0	0	0	0	0.1	0	0	0	0	0	0	0.225	0	0.25	0	0	0	0.15	0	0	0.575	0	0	0.075	0.35	0	0	0	0	0.05	0
D_0__Bacteria;D_1__Bacteroidetes;D_2__Bacteroidia;D_3__Cytophagales;D_4__Cyclobacteriaceae;D_5__uncultured;D_6__uncultured bacterium	0.5	0.5	0.225	1.025	1.425	0.925	0.9	3.375	1.675	0.35	1.175	1.6	0	0.35	0.55	0	0	0	0	0	0	0	0	0	0	1.05	2.05	1.725	0.675	0.45	0	0.125	0	0	1.875	0	0	0	0	0	0	0	0	0	0
D_0__Bacteria;D_1__Bacteroidetes;D_2__Bacteroidia;D_3__Cytophagales;D_4__Cytophagaceae;D_5__Cytophaga;D_6__uncultured bacterium	0.55	0.425	0	0.5	0.175	0.55	0.175	0	0	0.225	0	0.325	1.575	0	0.2	1.1	0.8	0	0.325	0	0	0	0	0	0	0	0	0.125	0	0	0	0	0.275	0.675	0	0	0	0	0.375	0	0.325	0	0	0	0
D_0__Bacteria;D_1__Bacteroidetes;D_2__Bacteroidia;D_3__Cytophagales;D_4__MWH-CFBk5;D_5__uncultured bacterium;D_6__uncultured bacterium	0	0	0	0	0	0.75	0.325	0	0	0	1.25	0.45	0	1.575	0.75	1.925	0.65	0.3	0.725	0	0	0	0	0	0	0	0	1.95	0	0	0	0.15	0	0.175	0.75	0	0	0	0	0	0	0	0	0	0
D_0__Bacteria;D_1__Bacteroidetes;D_2__Bacteroidia;D_3__Cytophagales;D_4__MWH-CFBk5;__;__	0	0	0	0	0.725	0	1.075	0	0	0	0	0	0	0	1.125	2.025	1.625	1.525	1.625	1.55	0	0	0	0	0	0	0	0	0	0	0	0	0	0	1.375	1	0	0.9	0	0	0	0	0	0	0
D_0__Bacteria;D_1__Bacteroidetes;D_2__Bacteroidia;D_3__Cytophagales;D_4__Spirosomaceae;D_5__uncultured;D_6__uncultured bacterium	0	0	0	0.025	0	0	0	0	0.075	0	0.1	0	0	0	0.1	0	0	0	0	0	0	0	0	0	0	0	0	0	0.325	0	0	0.05	0	0	0	0	0	0	0	0	0	0	0	0	0
D_0__Bacteria;D_1__Bacteroidetes;D_2__Bacteroidia;D_3__Flavobacteriales;D_4__Crocinitomicaceae;D_5__Fluviicola;D_6__uncultured bacterium	0	0	0	0	0	0	0	0	0	0	0	0.4	0.275	0	0.125	0.35	0.525	0.4	0.3	0	0	0	0	0	0	0.475	0	0	0	0	0	0	0	0	0	0	0	0	0	0	0	0	0	0	0
D_0__Bacteria;D_1__Bacteroidetes;D_2__Bacteroidia;D_3__Flavobacteriales;D_4__Flavobacteriaceae;D_5__Flavobacterium;D_6__uncultured bacterium	0	0	0	0	0	0	0	0	0	0	0	0.125	0	0	0	0	0	0.325	0	0	0	0	0	0	0	0	0	0	0	0	0	0	0	0	0	0	0	0	0	0	0.8	0	0	1.575	0
D_0__Bacteria;D_1__Bacteroidetes;D_2__Bacteroidia;D_3__Flavobacteriales;D_4__Flavobacteriaceae;D_5__Flavobacterium;__	0	0	0	0	0	0	0	0	0	0.325	0	0	0	0	0	0	0	0	0	0	0	0	0	0	0	0.35	0	0	0	0	0	0	0	0	0	0	0	0	0	0	0	0	0	0	0
D_0__Bacteria;D_1__Bacteroidetes;D_2__Bacteroidia;D_3__Flavobacteriales;D_4__Flavobacteriaceae;D_5__Galbibacter;Ambiguous_taxa	0.475	1.5	0.925	0.725	0.65	1.825	1.925	0.15	0	2.65	3.9	3.525	5.525	6.35	5.725	0	2.65	3.425	3.55	3.35	0.425	0	0.1	1.25	0.575	1.525	1.175	1.25	0.75	1.15	0.15	1.1	0.75	1.25	1.575	0	1.025	0	0.55	0	0.225	0	0	0	0
D_0__Bacteria;D_1__Bacteroidetes;D_2__Bacteroidia;D_3__Flavobacteriales;D_4__Flavobacteriaceae;D_5__Muricauda;__	0	0	0	0	0	0	0	0	0	0	0	0	0	0	0	0	0	0	0	0	0	0	0	0	0	0	0	0	0	0	0	0	0	0	0	0	0.15	0.525	0	0.25	0	0	0	0	0
D_0__Bacteria;D_1__Bacteroidetes;D_2__Bacteroidia;D_3__Flavobacteriales;D_4__Flavobacteriaceae;D_5__Myroides;__	0	0	0	0	0	0	0.075	0	0	0.15	0	0	0	0	0.225	0	0	0	0	0	0	0	0	0	0	0	0	0	0	0	0	0	0	0	0	0	0	0	0	0.075	0	0	0	0	0
D_0__Bacteria;D_1__Bacteroidetes;D_2__Bacteroidia;D_3__Flavobacteriales;D_4__Flavobacteriaceae;__;__	0	0	0	0	0	0	0	0	0	0	0	0	0	0	0	1.2	0	3.625	1.35	0	0	0	0	0	0	0	0	0	0	0	0	0	0.25	0	2.275	0	0	0	0	0.95	0	0	0.25	0	0
D_0__Bacteria;D_1__Bacteroidetes;D_2__Bacteroidia;D_3__Flavobacteriales;D_4__Weeksellaceae;D_5__Moheibacter;D_6__uncultured bacterium	0	0	0	0.35	0	0	0	0	0	0	0	0	0	0	0	0	0	0	0	0	0	0	0	0	0	0	0	0	0	1.025	0	0	0	0	0	0	0	0	0	0	0	0	0	0	0
D_0__Bacteria;D_1__Bacteroidetes;D_2__Bacteroidia;D_3__Sphingobacteriales;D_4__Sphingobacteriaceae;D_5__Parapedobacter;D_6__uncultured bacterium	0.325	0.375	0	0.4	0	2.475	3.75	6.075	4.825	3.9	6.5	3.725	7.55	11.6	5	6.375	9.1	8.225	5.65	5.975	10.75	4.675	0	3.725	0	2.475	9.8	5.55	5.425	5.55	3.825	8.05	2.025	9	4.1	3.375	1.05	2.4	3.075	4.375	0	3.3	0.5	0.45	0
D_0__Bacteria;D_1__Bacteroidetes;D_2__Bacteroidia;D_3__Sphingobacteriales;D_4__Sphingobacteriaceae;D_5__Pedobacter;__	0	0.275	0	0.375	0.3	0.45	0.5	0	0	0.275	0	0.225	0	0	0.775	0	0	1.125	0	0	0	0	0	0	0	0	0	0	0	0	0	0	0.375	0	1.55	0	0	1.075	0	0	0	0	0.075	0	0
D_0__Bacteria;D_1__Bacteroidetes;D_2__Bacteroidia;D_3__Sphingobacteriales;D_4__Sphingobacteriaceae;D_5__Sphingobacterium;D_6__Sphingobacterium gobiense	0.725	0.475	0.375	0.95	0.25	0	0.75	0	0	0	0	0	0	0	0	0	0	0	0	0	0	0	0	0	0	0	0	0	0	0	0	0	0	0	0	0	0	0	0	0	0	0	0	0	0
D_0__Bacteria;D_1__Bacteroidetes;D_2__Bacteroidia;D_3__Sphingobacteriales;D_4__Sphingobacteriaceae;D_5__Sphingobacterium;__	0	0.25	0.325	0	0	2.075	1.675	0	3.65	0.95	0.75	0.425	0	0	0.875	0	0	0.55	0	0.3	0	0.15	0	0	0	1.175	0	0.95	3.525	3.225	0	0	0	0	0	0	0.125	0	0	0	0	0	0	0	0
D_0__Bacteria;D_1__Chloroflexi;D_2__Anaerolineae;D_3__Caldilineales;D_4__Caldilineaceae;D_5__uncultured;D_6__uncultured bacterium	0	0	0	0	0	0	0	0	0	0	0	0	0	0	0.1	0	0.1	0	0	0	0	0	0	0	0	0	0	0	0	0	0	0	0	0	0	0.35	0	0	0	0	0	0	0	0	0
D_0__Bacteria;D_1__Chloroflexi;D_2__Chloroflexia;D_3__Thermomicrobiales;D_4__JG30-KF-CM45;D_5__uncultured Chloroflexi bacterium;D_6__uncultured Chloroflexi bacterium	0	0	0	0	0	0	0.05	0	0	0	0	0	0	0	0	0	0	0	0.05	0	0	0	0	0	0	0	0	0	0	0	0	0	0	0	0	0	0	0	0	0	0	0	0	0	0
D_0__Bacteria;D_1__Chloroflexi;D_2__Chloroflexia;D_3__Thermomicrobiales;D_4__JG30-KF-CM45;D_5__uncultured bacterium;D_6__uncultured bacterium	0	0	0	0	0.1	0	0	0	0	0	0	0	0.55	0	0.35	0	3.15	0.75	0	1.775	0	0	0	0	0	0	0.125	1.325	0	0	0	0	1.225	0	0.6	0	1.425	0.7	0.725	2.2	0.1	0	0	0	0
D_0__Bacteria;D_1__Firmicutes;D_2__Bacilli;D_3__Bacillales;D_4__Bacillaceae;D_5__Bacillus;__	0	0	1.6	0	0	0	0	0	0	0	1.35	0	0	0	0	0	0	0	0	1.5	0	0	0	0	1.25	0	0	0	0	0	0	0	0	0	0	0	0	0	0	0	0	0	0	0	0
D_0__Bacteria;D_1__Firmicutes;D_2__Bacilli;D_3__Bacillales;D_4__Bacillaceae;D_5__Ornithinibacillus;__	1.45	0	0	1.25	0	0	0	0	0	0	0	0	0	0	0	0	0	0	0	0	0	0	0	0	0	0	0	0	0	0	0	0	0	0	0	0	0	0	0	0	0	0	0	0	0
D_0__Bacteria;D_1__Firmicutes;D_2__Bacilli;D_3__Bacillales;D_4__Paenibacillaceae;D_5__Paenibacillus;Ambiguous_taxa	0.1	0	0.2	0	0.2	0	0	0	0	0	0	0	0	0	0	0	0	0	0	0	0	0	0	0	0	0	0	0	0	0	0	0	0	0	0	0	0	0	0	0	0	0	0	0	0
D_0__Bacteria;D_1__Firmicutes;D_2__Bacilli;D_3__Bacillales;D_4__Paenibacillaceae;D_5__Paenibacillus;__	0	0	0	0	0.5	0	0	0	0	0	0	0	0	0	0	0	0	0	0	0	0	0	0	0	0	0	0	0	0	0	0	0.125	0	0.275	0	0	0	0	0.175	0	0	0	0	0	0
D_0__Bacteria;D_1__Firmicutes;D_2__Bacilli;D_3__Lactobacillales;D_4__Aerococcaceae;D_5__Aerococcus;D_6__uncultured bacterium	1.625	0	2.525	2.75	2.775	0	0	0	0	0	0	0	0	0	0	0	0	0	0	0	0	0	0	0	0	0	0	0	0	0	0	0	0	0	0	0	0	0	0	0	0	0	0	0	0
D_0__Bacteria;D_1__Firmicutes;D_2__Bacilli;D_3__Lactobacillales;D_4__Aerococcaceae;D_5__Facklamia;D_6__uncultured bacterium	0	0.875	0.45	1.1	0.725	0	0	0	0	0	0	0	0	0	0	0	0	0	0	0	0	0	0	0	0	0	0	0	0	0	0	0	0	0	0	0	0	0	0	0	0	0	0	0	0
D_0__Bacteria;D_1__Firmicutes;D_2__Bacilli;D_3__Lactobacillales;D_4__Aerococcaceae;__;__	0	2.55	2.1	1.65	2.35	0	0	0	0	0	0	0	0	0	0	0	0	0	0	0	0	0	0	0	0	0	0	0	0	0	0	0	0	0	0	0	0	0	0	0	0	0	0	0	0
D_0__Bacteria;D_1__Firmicutes;D_2__Bacilli;D_3__Lactobacillales;D_4__Carnobacteriaceae;D_5__Carnobacterium;__	0	0	0	0	0	0	0	0	0	0	2.975	0	0	1.1	2.85	0	0	0	0	0	0	0	0	0	0	0	0	0	0	0	0	0	0	0	0	0	0	0	0	0	0	0	0	0	0
D_0__Bacteria;D_1__Firmicutes;D_2__Bacilli;D_3__Lactobacillales;D_4__Carnobacteriaceae;D_5__Jeotgalibaca;D_6__uncultured bacterium	0	0	0	0	0	0	0.5	0	0	0	0	0	0	0	0	0	0	0	0	0	0	0	0	0	0	0	0	0	0.175	0	0	0	0	0	0	0	0	0	0	0	0	0	0	0	0
D_0__Bacteria;D_1__Firmicutes;D_2__Bacilli;D_3__Lactobacillales;D_4__Enterococcaceae;D_5__Enterococcus;__	0	0	0	0	0	0	0.475	0	0	0.575	0	0	0	0	0	0	0	0	0	0	0	0	0	0	0	0	0	0	0	0	0	0	0	0	0	0	0	0	0	0	0	0	0	0	0
D_0__Bacteria;D_1__Firmicutes;D_2__Bacilli;D_3__Lactobacillales;D_4__Lactobacillaceae;D_5__Lactobacillus;D_6__uncultured bacterium	0.55	0.875	0.9	1.575	1.225	0	0	0	0	0	0	0	0	0	0	0	0	0	0.275	0	0	0	0	0	0	0.225	0	0	0	0	0	0	0	0	0	0	0	0	0	0	0	0	0	0	0
D_0__Bacteria;D_1__Gemmatimonadetes;D_2__Gemmatimonadetes;D_3__Gemmatimonadales;D_4__Gemmatimonadaceae;D_5__uncultured;D_6__uncultured bacterium	0	0	0	0	0	0	0	0	0	0	0	0.225	0	0	0.325	0	0.125	0	0	0	0	0	0	0	0	0	0	0	0	0	0	0	0	0	0	0	0	0	0	0	0	0	0	0	0
D_0__Bacteria;D_1__Gemmatimonadetes;D_2__Longimicrobia;D_3__Longimicrobiales;D_4__Longimicrobiaceae;D_5__uncultured bacterium;D_6__uncultured bacterium	0	0	0	0	0	0	0	0	0	0	0	0	0	0	0	0	0	0	0	0.15	0	0	0	0	0	0	0	0	0	0	0	0	0	0	0.15	0	0	0	0.075	0	0	0	0	0	0
D_0__Bacteria;D_1__Patescibacteria;D_2__Saccharimonadia;D_3__Saccharimonadales;D_4__uncultured bacterium;D_5__uncultured bacterium;D_6__uncultured bacterium	0.125	0	0.2	0	0	0	0	0	0	0	0	0	0	0	0	0	0	0.125	0	0.225	0	0	0	0	0	0	0	0	0	0	0	0.075	0	0.3	0	0	0.7	0.475	0	0.3	0	0	0	0	0
D_0__Bacteria;D_1__Planctomycetes;D_2__Planctomycetacia;D_3__Isosphaerales;D_4__Isosphaeraceae;D_5__Isosphaera;D_6__uncultured bacterium	0	0	0	0	0	0	0	0	0	0	0	0	0	0	0.275	0	1.575	0	0	0.75	0	0	0	0	3.15	0	0	0	0	0	0	0	0	0	0	2.15	0	1.4	0	0	0	1.8	0.425	1.05	0
D_0__Bacteria;D_1__Planctomycetes;D_2__Planctomycetacia;D_3__Isosphaerales;D_4__Isosphaeraceae;D_5__Paludisphaera;D_6__uncultured bacterium	0	0	0	0	0	0	0	0	0	0	0	0.075	0	0	0	0	1.175	0	0	0	0	0	0	0	0	0	0	0	0	0	0	0	0	0	0	0	0	0	0	0	0	0	0	0	0
D_0__Bacteria;D_1__Planctomycetes;D_2__Planctomycetacia;D_3__Isosphaerales;D_4__Isosphaeraceae;D_5__Singulisphaera;__	0	0	0	0	0	0	0	0	0	0	0	0	0	0	0	0	0	0	0	0	0	0	0	0	0	0	0	0	0	0	0	0	0	0	0	0	0	0	0	0	1.275	0	0	0	0.125
D_0__Bacteria;D_1__Planctomycetes;D_2__Planctomycetacia;D_3__Pirellulales;D_4__Pirellulaceae;D_5__Blastopirellula;__	0	0.075	0	0.1	0	0.4	0.375	0	0	0.375	0.8	1.325	0.45	0.8	1.275	1.625	1.9	2.825	0.375	2.575	1.525	0	1.55	0	1.475	0	0	0.35	0	0	0	0.55	0.575	1.7	1.45	1.125	1.9	0.6	2.175	1.875	1.95	1.4	0.475	0.75	1.175
D_0__Bacteria;D_1__Planctomycetes;D_2__Planctomycetacia;D_3__Pirellulales;D_4__Pirellulaceae;__;__	1.15	2.05	1.175	1.65	1.875	2.7	2.85	0.925	1.85	2.775	4	3.375	1.475	1.275	1.175	1.6	1.85	1.825	1.75	2.45	0.9	2.125	3.625	2.125	1.45	2.25	2.475	3.375	3.775	3	0.975	3.625	2.925	6.775	0	1.75	0	0	1.1	0	1.175	0	0.675	0.375	0.25
D_0__Bacteria;D_1__Planctomycetes;D_2__Planctomycetacia;D_3__Planctomycetales;D_4__Rubinisphaeraceae;D_5__Planctomicrobium;__	0	0	0	0	0	0	0	0	0	0	0	0	0.2	0	0	0	0	0.65	0	0	0	0	0.15	0	0	0	0	0	0	0	0	0	0	0	0	0	0	0	0	0	0	0.125	0	0	0
D_0__Bacteria;D_1__Planctomycetes;D_2__Planctomycetacia;D_3__Planctomycetales;D_4__uncultured;D_5__uncultured bacterium;D_6__uncultured bacterium	0	0	0.075	0.125	0.025	0	0.825	0.125	0.15	0.6	0	1	0	0.45	0	0	0	0	1.15	0.3	0.35	0	0	0.125	0	0	0	0.55	0.35	0.225	0	0	0	0.05	0	0	0	0	0	0.05	0.075	0	0	0	0
D_0__Bacteria;D_1__Proteobacteria;D_2__Alphaproteobacteria;D_3__Acetobacterales;D_4__Acetobacteraceae;D_5__uncultured;D_6__uncultured bacterium	0	0	0	0	0	0	0	0	0	0	0	0	0	0	0	0	0	0	0	0	0	0	0	0	0	0	0	0	0	0	0	0.025	0.075	0	0	0.35	0	0.325	0	0.125	0.1	0.25	0.4	0	0.125
D_0__Bacteria;D_1__Proteobacteria;D_2__Alphaproteobacteria;D_3__Caulobacterales;D_4__Caulobacteraceae;D_5__Brevundimonas;__	1.6	3.025	2.725	2.1	1.95	10.55	12	21.425	14.3	13.05	3.375	2.5	3.15	2.425	2.85	3.15	2.85	3.525	0	1.55	1.55	1.475	0	1.15	1.25	4.475	7.825	5.65	13.8	11.425	0	0	0	0	1.15	0	0	0	0.7	1.1	0	0	0	0	0
D_0__Bacteria;D_1__Proteobacteria;D_2__Alphaproteobacteria;D_3__Rhizobiales;D_4__Devosiaceae;D_5__Devosia;D_6__uncultured bacterium	0	0	0.45	0	0.7	1.175	0	0	0	1.3	0	0	0	0	0	0.975	0	0	0	0	0	0	0	0	0	0	0	0	0	0	0	0	0.675	0	1.875	0	0	0	0	0	0	0	0	0	0
D_0__Bacteria;D_1__Proteobacteria;D_2__Alphaproteobacteria;D_3__Rhizobiales;D_4__Devosiaceae;D_5__Devosia;__	0.925	3.525	1.375	0.625	0.6	6.3	7.175	12.65	11.125	3.15	0.8	0.95	0	2.3	0.9	1.05	1	0	0.975	0	0	0	0	0	0	5.35	5.675	3.925	10.925	9.575	0	0	0	0	0.35	0	0	0	0	0	0	0	0	0	0
D_0__Bacteria;D_1__Proteobacteria;D_2__Alphaproteobacteria;D_3__Rhizobiales;D_4__Devosiaceae;D_5__Pelagibacterium;__	0	0	0	0	1.025	1.1	0.2	0	0	0	0	0.45	0	0	0.75	0	0	0	0	0.2	0	0	0	0	0	0	0	0	0	0	0	0	0	0	0	0	0	0	0	0	0	0	0	0	0
D_0__Bacteria;D_1__Proteobacteria;D_2__Alphaproteobacteria;D_3__Rhizobiales;D_4__Rhizobiaceae;D_5__Allorhizobium-Neorhizobium-Pararhizobium-Rhizobium;D_6__uncultured bacterium	0	0	0	0	0	0	0	0	0	0	0	0	0	1.4	0	0	0	0	3.075	1.9	0.8	0	0	1.225	0	0	0	0	0	0	0	0	0	0	1.075	0	0	0	0	0	0	0	0	0	0
D_0__Bacteria;D_1__Proteobacteria;D_2__Alphaproteobacteria;D_3__Rhizobiales;D_4__Rhizobiaceae;D_5__Allorhizobium-Neorhizobium-Pararhizobium-Rhizobium;__	0	0	0	0	0	0	0	0	0	0	0	0	0.425	0	0.325	2	0	0	0	0	0	0	0	0	0	0	0	0	0	0	0	0	0	0	0	0	0	0	2.75	0	0	0	0	0	0
D_0__Bacteria;D_1__Proteobacteria;D_2__Alphaproteobacteria;D_3__Rhizobiales;D_4__Rhizobiaceae;D_5__Aminobacter;__	0	3.775	2.8	2.5	2.475	6.1	1.575	1.075	2.125	2.975	0	0	0	0	0	3.55	0	0	0	0	0	0	0	1.65	0	0	0	1.625	3.95	0	0	0	0	1.225	0.725	0	0	0	0.6	0	0	0	0	0	0
D_0__Bacteria;D_1__Proteobacteria;D_2__Alphaproteobacteria;D_3__Rhizobiales;D_4__Rhizobiaceae;D_5__Mesorhizobium;__	0	0	0	0	0	0	0	0	0	0	2.725	0	2.45	0	3	0	0	0	1.65	2.675	1.875	0	0	0	0	0	0	0	0	0	0	0	0	0	0	0	0	0	0	0	0	0	0	0	0
D_0__Bacteria;D_1__Proteobacteria;D_2__Alphaproteobacteria;D_3__Rhizobiales;D_4__Rhizobiaceae;D_5__Ochrobactrum;__	1	1.525	1.575	1	1.375	3	1.975	3	2.75	2.875	2.1	2.325	1.775	1.625	2.075	2.725	4.45	2.525	2.25	2.225	5.85	6.85	9.55	2.775	4.525	3.525	6.05	4.6	3.875	2.7	0	0	0	1.65	3.025	5.675	3.625	2.6	4.65	9.3	9.275	7.625	4.05	15.175	8.475
D_0__Bacteria;D_1__Proteobacteria;D_2__Alphaproteobacteria;D_3__Rhizobiales;D_4__Rhizobiaceae;D_5__Shinella;__	0	0	0	0	0	0	0.575	0	0	0	0	0	0	0	0	0	0	1.2	0.5	0	0	0	0	0	0	1.125	0	0	0	0	0	0	0	0	0	0	0	0	0	0	0	0	0	0	0
D_0__Bacteria;D_1__Proteobacteria;D_2__Alphaproteobacteria;D_3__Rhizobiales;D_4__Rhizobiaceae;__;__	1.75	0	0	0	0.425	1.75	2.625	0.575	0	1.525	0	2.1	0	0	0.275	0	0	3	0	2.525	2.025	0	0	0	3.475	2.575	0	0	0	3.3	0	0	0	0	0	1.175	5.4	1.15	2.625	4.625	1.375	0	0	1.2	0
D_0__Bacteria;D_1__Proteobacteria;D_2__Alphaproteobacteria;D_3__Rhizobiales;D_4__Xanthobacteraceae;D_5__Rhodopseudomonas;__	0	0	0	0	0	0	0	0	0	0	0	0	0	0	0	0	0	0	0	0	0.5	0	0.075	0	0	0	0	0	0	0	0	0	0	0	0	0	0	0	0	0.25	0.675	0	0.7	0	0
D_0__Bacteria;D_1__Proteobacteria;D_2__Alphaproteobacteria;D_3__Rhizobiales;__;__;__	0	0	0	0	0	0	0	0	0	0	0	0	0	0	0	0	0	0	0	0	0	0	0	0	0	0	0	0	0	0	0	0	0	0	0	1.475	0	1.025	3.175	0	0	1.575	2.6	0	0
D_0__Bacteria;D_1__Proteobacteria;D_2__Alphaproteobacteria;D_3__Rhodobacterales;D_4__Rhodobacteraceae;D_5__Paracoccus;__	5.675	1.7	4.15	4.85	5.425	4.2	4.4	0	2.625	4.725	2.025	1.85	2.075	3	2.275	2.3	1.475	0	3.925	2.4	0	0	0	1.15	0	2.575	0	1.85	3.6	3.925	0	0	0	0	2.625	0	0.85	0	2.825	0	0	0	0	0	0
D_0__Bacteria;D_1__Proteobacteria;D_2__Alphaproteobacteria;D_3__Rhodobacterales;D_4__Rhodobacteraceae;D_5__Rhodobacter;__	0	0	0	0	0	0	0	0	0	0	0	0	0	0	0	0	1.75	0.7	0	0	0	0	0	0	0	0	0	0	0	0	0	0	0	0	0	0	0	0	0	0	0	0	0	0	0
D_0__Bacteria;D_1__Proteobacteria;D_2__Deltaproteobacteria;D_3__Myxococcales;D_4__Haliangiaceae;D_5__Haliangium;D_6__uncultured bacterium	0	0	0	0	0	0	0	0	0	0	0	0	0	0	0	0.425	0	0	0	0	0	0	0	0	0	0	0	0	0	0	0	0	0	0	0	0	0	0.275	0	0	0	0	0.125	0	0
D_0__Bacteria;D_1__Proteobacteria;D_2__Deltaproteobacteria;D_3__Myxococcales;D_4__Myxococcaceae;D_5__Myxococcus;__	0	0	0.275	0	0	0	0	0	0	0	0	0	0	0	0	1.55	0	0	0	1.025	0	0	0	1.025	0	0	0	0	0	0	0	0	0	0	0	0	0	0	0	0	0	0	0	0	0
D_0__Bacteria;D_1__Proteobacteria;D_2__Gammaproteobacteria;D_3__211ds20;D_4__uncultured bacterium;D_5__uncultured bacterium;D_6__uncultured bacterium	0	0	0	0	0	0	0	0	0	0	0	0	0	0	0	0	0	0	0	0	0	0	0	0	0	0	0	0	0	0	0	0	0	0	0.075	0.15	0	0	0	0	0	0	0	0	0
D_0__Bacteria;D_1__Proteobacteria;D_2__Gammaproteobacteria;D_3__Alteromonadales;D_4__Idiomarinaceae;D_5__Aliidiomarina;D_6__Aliidiomarina taiwanensis	0.2	0	0	0	0.4	0	0.175	0	0	0	0.75	0.45	2.45	0	1.2	1.75	0.325	0.6	1.325	1.225	0	0	0	0	0	0.25	0	0.8	0	0	0	0.4	0	3.5	0.625	0	0	0	0.475	0	0	0	0	0	0
D_0__Bacteria;D_1__Proteobacteria;D_2__Gammaproteobacteria;D_3__Betaproteobacteriales;D_4__Burkholderiaceae;D_5__Bordetella;__	0.45	0.675	0	0	0	0.575	0	0	0	0	0	0.375	0	0	0.275	0	0	0	1.025	0	0	0	0	0	0	0	0	0	0	0	0	0	0	0	0	0	0	0	0	0	0	0	0	0	0
D_0__Bacteria;D_1__Proteobacteria;D_2__Gammaproteobacteria;D_3__Betaproteobacteriales;D_4__Burkholderiaceae;D_5__Castellaniella;__	0	0	0	0	0	0	0	0	0	0	0	0	0	0	1.225	0	1.675	0	0	2.375	0	0	0	0	0	0	0	0	0	0	0	0	0	0	2.625	0	0	0	0	1.075	0	0	0	0	0
D_0__Bacteria;D_1__Proteobacteria;D_2__Gammaproteobacteria;D_3__Betaproteobacteriales;D_4__Burkholderiaceae;D_5__Limnobacter;D_6__uncultured bacterium	0	0	0	0	0	0	0	0	0	0	0	0	0	0	0	0	0	0	0	0	0	0	0	0	0	0	0	0	0	0	0	0	0	0	0	0	0.775	0	0	0.475	0	0	0	0	0
D_0__Bacteria;D_1__Proteobacteria;D_2__Gammaproteobacteria;D_3__Betaproteobacteriales;D_4__Burkholderiaceae;D_5__Parapusillimonas;__	0	0	0	0	0	0	0	0	0	0	0	0	0	1.35	0	1.525	0	0	0	0	0	0	0	0	0	0	0	0	0	0	0	0	0	0	0	0	0	0	1.85	0	0	0	0	0	0
D_0__Bacteria;D_1__Proteobacteria;D_2__Gammaproteobacteria;D_3__Betaproteobacteriales;D_4__Burkholderiaceae;__;__	1.4	1.5	1.55	1.3	1.25	1.9	0.8	1.05	1.075	1.525	1.65	1.175	1.375	0.6	0.65	0.875	0.95	2.375	1.425	0.95	0	4.35	2.3	2.525	1.075	1.45	0.775	0	0.95	0.85	0	0	0	0	0.725	0	0	0	0	0	0	0	0	0	2.075
D_0__Bacteria;D_1__Proteobacteria;D_2__Gammaproteobacteria;D_3__Cellvibrionales;D_4__Cellvibrionaceae;D_5__Cellvibrio;D_6__uncultured bacterium	0.875	1.875	1.075	1.05	1.4	4.225	5.325	4.675	5	4.975	6.4	4.55	5.9	5.15	4.4	6.85	4.35	7.7	5.625	4.825	0.525	1.55	1.3	1.925	2.075	3.725	3.925	4	1.975	2.3	0	0.25	0.225	4.35	2.325	0.425	0.675	0	5.125	1.5	0	0.5	0	1.875	0
D_0__Bacteria;D_1__Proteobacteria;D_2__Gammaproteobacteria;D_3__Cellvibrionales;D_4__Cellvibrionaceae;D_5__uncultured;D_6__uncultured bacterium	0.15	0	0	0.325	0	0.55	0.45	0	0.325	0.625	0.425	0	0.45	1.775	0.725	0.3	0	0	0.825	0	0	0	0	0	0	0	0.35	1.325	0	0	0	0.075	0	0.95	0.55	0	0	0	0	0	0	0	0	0	0
D_0__Bacteria;D_1__Proteobacteria;D_2__Gammaproteobacteria;D_3__Enterobacteriales;D_4__Enterobacteriaceae;D_5__Serratia;__	0	0	0	0	0	0	0.65	0	8.225	0	0	0	0	0	0	0	0	0	0	0	0	0	0	0	0	0	0	0	0	0	0	0	0	0	0	0	0	0	0	0	0	0	0	0	0
D_0__Bacteria;D_1__Proteobacteria;D_2__Gammaproteobacteria;D_3__Enterobacteriales;D_4__Enterobacteriaceae;__;__	0	0	0	0	0	4.55	7.825	10.4	10.875	9.15	2.725	1.125	3.45	2.525	2.975	0.8	0	7.875	1.8	4	1.775	1.625	0	0	0	0	0	0.625	3.975	0	0	0	0	0	0	1.05	0	0	1.175	0	0	0	0	1.675	0
D_0__Bacteria;D_1__Proteobacteria;D_2__Gammaproteobacteria;D_3__Oceanospirillales;D_4__Pseudohongiellaceae;D_5__Pseudohongiella;D_6__uncultured bacterium	0	0	0	0	0	0	0	0	0	0.05	0	0	0	0	0	0	0	0	0	0	0	0	0	0	0	0	0	0	0	0	0	0.05	0	0	0	0	0	0	0	0	0	0	0	0	0
D_0__Bacteria;D_1__Proteobacteria;D_2__Gammaproteobacteria;D_3__Pseudomonadales;D_4__Moraxellaceae;D_5__Acinetobacter;__	0.45	0.95	1.75	1.575	0	0	0	0	0	0	0	0	0	0	0	0	0	0	0	0	0	0	0	0	0	0	0	0	0	0	0	0	0	0	0	0	0	0	0	0	0	0	0	0	0
D_0__Bacteria;D_1__Proteobacteria;D_2__Gammaproteobacteria;D_3__Pseudomonadales;D_4__Pseudomonadaceae;D_5__Pseudomonas;D_6__bacterium endosymbiont of Onthophagus Taurus	0	0	0	0	0	0	0	0	0	0	0	0	0	0.875	0	0	0	0	0	0	0	0	0	0	0	0	0	0	0	0	0	0	0	0	0	0	0	0	0	0	0.2	0	0	0	0
D_0__Bacteria;D_1__Proteobacteria;D_2__Gammaproteobacteria;D_3__Pseudomonadales;D_4__Pseudomonadaceae;D_5__Pseudomonas;__	7.3	8.625	8.575	7.6	8.35	5.9	6.125	9.55	3.95	7.825	4.4	6.625	3.65	4	7.125	4.4	3.8	1	6.5	5.7	1	4.3	1.875	4.075	2.175	1.15	1.65	4.625	9.225	8.075	0	0.05	0	1.1	3.875	0	0	0	0.95	0.9	0	0	0	0	0
D_0__Bacteria;D_1__Proteobacteria;D_2__Gammaproteobacteria;D_3__Steroidobacterales;D_4__Steroidobacteraceae;D_5__Steroidobacter;D_6__uncultured bacterium	0	0	0	0	0	0.225	0	0	0	0	0	0	0	0	0	0	0	0	0.225	0	0	0	0	0	0	0	0	0	0	0	0	0	0	0	0	0	0	0	0	0	0	0	0	0	0
D_0__Bacteria;D_1__Proteobacteria;D_2__Gammaproteobacteria;D_3__Xanthomonadales;D_4__Rhodanobacteraceae;D_5__Pseudofulvimonas;D_6__uncultured bacterium	0	0	0	0	0	0.325	0.225	0	0	0	0	0	0	0	0	0	0	0	0	0	0	0	0	0	0	0	0	0	0	0	0	0	0	0	0	0	0	0	0	0	0	0	0	0	0
D_0__Bacteria;D_1__Proteobacteria;D_2__Gammaproteobacteria;D_3__Xanthomonadales;D_4__Xanthomonadaceae;D_5__Luteimonas;D_6__uncultured bacterium	0	0.1	0	0	0	0.2	0.2	0	0	0.1	0	0.525	0.075	0	0.6	0	0	0	0.15	0	0	0	0	0	0	0	0	0	0	0	0	0	0	0	0	0	0	0	0	0	0	0	0	0	0
D_0__Bacteria;D_1__Proteobacteria;D_2__Gammaproteobacteria;D_3__Xanthomonadales;D_4__Xanthomonadaceae;D_5__Luteimonas;__	4.05	4.9	4.375	3.975	3.5	11.6	13.775	7.8	13.85	13.8	11.7	14.375	14.775	16.125	13.15	14.725	13.45	8.525	14.825	9.75	3.725	4.5	2.35	6.025	2.975	6.725	13	11.675	8.625	11.375	0.75	3.2	3.15	9.575	9.1	3.5	3.6	6.875	5.8	6.125	0	0.65	0.6	0	0
D_0__Bacteria;D_1__Proteobacteria;D_2__Gammaproteobacteria;D_3__Xanthomonadales;D_4__Xanthomonadaceae;D_5__Lysobacter;__	3.375	3.125	2.375	0.65	1.375	0	1.075	0	0	0.475	4.725	3.725	0	0.85	1.15	0	0	0.15	0	0	0	0.4	0	0	0	0.75	0	0	1.3	1.425	0	0	0	0	0	0	0	0	0	0	0	0	0	0	0
D_0__Bacteria;D_1__Proteobacteria;D_2__Gammaproteobacteria;D_3__Xanthomonadales;D_4__Xanthomonadaceae;D_5__Stenotrophomonas;__	0	0	0	0	0	0	0	0	0	0	0	0	1.075	0	0	0	0	1.475	0	0	0	0	0	0	0	0	0	0	0	0	0	0	0	0	0	0	0	0	0	0	0	0	0	0	0
D_0__Bacteria;D_1__Proteobacteria;D_2__Gammaproteobacteria;D_3__Xanthomonadales;D_4__Xanthomonadaceae;D_5__Xanthomonas;__	0	0	0	0	0	0	0	0	0	0	0	0	0	0	0	0	0	0	0	0	0	0	0	0	0	0	0	0	0	0	0	0	0.45	0	0	0	1.075	0.975	0	0	0	0	0.6	0	0
D_0__Bacteria;D_1__Verrucomicrobia;D_2__Verrucomicrobiae;D_3__Chthoniobacterales;D_4__Chthoniobacteraceae;D_5__LD29;D_6__uncultured bacterium	0	0	0	0	0.075	0.15	0.275	0	0	0.225	0	1.225	0	0	0.9	0.375	1.2	1.5	1.525	1.05	0	0.85	0	0.675	1.25	0	0	0	0	0	0	0.1	0	0	1.025	0.9	1.25	0.675	0.8	1.75	0	1.625	0.475	0	0.825
D_0__Bacteria;D_1__Verrucomicrobia;D_2__Verrucomicrobiae;D_3__Verrucomicrobiales;D_4__Rubritaleaceae;D_5__Luteolibacter;D_6__uncultured bacterium	0	0	0	0	0	0	0	0	0	0	1.325	1.325	1.55	0	2.125	0.3	0.6	0	0	0.675	0	0	0	0	0	0	0	1.275	0	0	0.3	1.8	0	0	3.5	0.325	0.425	0.475	0	0	0	0	0	0	0
D_0__Bacteria;D_1__Verrucomicrobia;D_2__Verrucomicrobiae;D_3__Verrucomicrobiales;D_4__Rubritaleaceae;D_5__Luteolibacter;__	0.05	0	0.075	0	0	0	0	0	0	0	0	0.25	0.325	0	0	0.55	0	0	0	0.2	0	0	0	0	0	0	0	0	0	0	0	0	0	0	0.4	0	0	0	0	0	0	0	0	0	0
D_0__Bacteria;D_1__Verrucomicrobia;D_2__Verrucomicrobiae;D_3__Verrucomicrobiales;D_4__Verrucomicrobiaceae;D_5__Verrucomicrobium;D_6__uncultured bacterium	0	0	0	0	0	0	0	0	0	0	0	0	0	0	0.075	0	0	0	0	0	0	0	0	0	0	0	0	0	0	0	0	0	0	0	0	0	0	0	0	0	0	0	0	0	0
